# Supplementary material for: Serum microRNA profiles in athyroid patients on and off levothyroxine therapy
Source: PLoS One. 2018 Apr 12;13(4):e0194259. doi: 10.1371/journal.pone.0194259 (PMC5896904; doi:10.1371/journal.pone.0194259)
Supplement: S1 Table — (XLSX) [file pone.0194259.s001.XLSX]

## Sheet: Info
Info
Cloud App output
	Filtering of Cloud output was as follows
		Undetermined was set at 40
		If Amp Status was "Amp", Cq value was kept
		If Amp Status was not "Amp", Cq value was kept only when Amp Score >= 0.9 and Cq Conf was >=0.8. Otherwise blank.
	Include column	Include = 1 for probes with Average Cq <37. Three probes were also included because undetermined calls were predominantly present one sample group.
		Include = 2 for probes without Cq values >37
Qbase+ analyses:
Filtered Cq values were imported in Qbase+ using the following settings
	Amplification efficiency	One default amplification efficiency for all targets ( E: 2.0 / SE (E): 0.0 )
	Normalization strategy	Global mean on common targets
	Average Cq	Arithmetic mean
	Target scaling	Scale to average
	Statistical analyses were performed using the 135 probes with average Cq values <37

## Sheet: Raw data
Well	Target.Name	UpdateNames	Hyper4	Hyper10	Hyper3	Hyper7	Hyper11	Hyper1	Hyper5	Hyper8	Hyper6	Hyper9	Hyper12	Hyper13	Hyper2	Hypo3	Hypo4	Hypo5	Hypo11	Hypo8	Hypo9	Hypo7	Hypo13	Hypo12	Hypo10	Hypo6	Hypo2	Hypo1	Average All	Include
G11	ath-miR159a-4373390	ath-miR159a	21.8043	22.7204	22.8714	24.6651	22.5028	23.999	23.8377	23.1949	23.3191	25.0417	22.8045	25.4678	23.8761	22.4574	21.5183	22.3169	23.1342	24.6316	24.5863	24.6563	23.1203	22.2023	24.5615	23.3734	22.1968	25.5722	23.4782	2
H7	has-miR-155-4395459	hsa-miR-155-5p	29.3272	29.7003	30.6026	30.7847	30.481	30.4509	30.6166		32.2332	40	29.4668	40	31.4466	29.9605	28.1268	30.3838	30.4908	30.312	30.9663	31.5499	31.3514	29.5439	29.9691	30.4259	31.3122	40	31.5801	1
A1	hsa-let-7a-4373169	hsa-let-7a-5p			40	40			40	40	40	40		40					40	30.3973	30.7303				40		40	40	38.5483	0
H8	hsa-let-7b-4395446	hsa-let-7b-5p	26.6788	28.3315	26.854		27.8906	27.7818	29.282	30.9401	28.4298		25.4444	30.2063	28.0275	26.3428	24.4114	27.1334	26.2396	27.1909	32.0168	27.9477	29.5338	24.0197	31.1273	26.3986	26.9982	33.1362	28.0151	2
A2	hsa-let-7c-4373167	hsa-let-7c-5p	32.2452	31.0323	33.4524	35.3149	40	31.6954		31.972	37.0846	40	31.6705	37.0051	33.2788	32.0161	30.2618	32.0342	30.9482	33.9555	33.3266	31.5625	40	31.3649	40	33.266	31.9753	34.3527	33.9926	1
A3	hsa-let-7d-4395394	hsa-let-7d-5p	28.8914	29.7412	29.9674	31.0076	35.6768	27.7356	30.1771	31.0216	29.2393		28.6445	33.4594	31.073	28.5228	27.6994	29.7925	30.0068	30.1559	30.8697	29.1165	31.0018	28.1614	30.8485	30.0135	29.2438	32.2326	30.172	2
A4	hsa-let-7e-4395517	hsa-let-7e-5p	27.1938	26.764	26.366	29.2507	26.3595	25.4934	27.578	27.231	27.2504	30.246	24.1348	29.4196	28.4332	26.7979	24.7538	27.9084	27.6549	29.2213	30.8517	27.0247	26.6835	24.3814	27.3448	26.5159	27.6267	28.7189	27.354	2
A5	hsa-let-7f-4373164	hsa-let-7f-5p					40		40	40		40		40	40					35.3745	35.6102			31.4576	40		40	40	38.5369	0
A6	hsa-let-7g-4395393	hsa-let-7g-5p	29.2555	28.5616	27.8929	29.5179	28.9017	27.7332	29.2933	28.9749	28.8008		27.5584	30.0613	29.3247	26.4555	25.6254	29.9777	27.1222	30.8773	32.0295	27.2824	29.0908	25.6236	29.681	26.6853	27.0618	32.0593	28.6179	2
C6	hsa-miR-100-4373160	hsa-miR-100-5p		40		33.5932		33.126		40	32.0132	40						40	31.9394	32.974	40		40			33.0021	40		36.6652	0
C7	hsa-miR-101-4395364	hsa-miR-101-3p	31.8587	33.6088	31.2146	40	31.761	31.4737	32.3156	34.1787	40	40	29.6109	32.2478	33.2664	30.9793	29.7067		30.8285	33.1781	33.2945	31.7862	34.3833	29.042	31.28	31.4069	29.5951	33.3318	32.8139	1
C8	hsa-miR-103-4373158	hsa-miR-103a-3p		29.7928	29.7164	30.5681	31.229	28.6018	30.593			40		31.0036	31.4471	28.2496	27.2618	29.9028	28.9957	30.4053	33.093	28.6666		27.2798	31.8831	28.4162		32.7	30.4903	1
C9	hsa-miR-105-4395278	hsa-miR-105-5p	40	40	40	40	40	40	40	40	40	40	40	40	40	40		40	40	40	40	40	40	40	40	40	40	40	40	0
C10	hsa-miR-106a-4395280	hsa-miR-106a-5p	22.0101	22.8692	23.7644	23.378	24.1052	22.9779	24.7237	24.0742	23.4308	28.056	22.2089	25.1538	23.6428	22.746	19.9556	24.0088	22.2832	23.9151	25.3963	22.5454	23.2266	20.9034	23.8419	22.0464	23.1379	25.877	23.4722	2
C12	hsa-miR-106b-4373155	hsa-miR-106b-5p	26.5488	27.5956	27.4716	28.4185	26.3342	26.7122	27.341	28.1601	27.6927	33.0211	25.7444	29.1032	27.9627	26.2354	24.762	27.6103	25.8179	27.3613	29.6013	25.8526	29.6787	25.2099	27.6396	25.797	26.5243	29.917	27.4659	2
C13	hsa-miR-107-4373154	hsa-miR-107			40	33.4076		40	40			40	40	34.4353	40	33.8056		34.4076	34.1324				40				40	40	37.8706	0
A9	hsa-miR-10a-4373153	hsa-miR-10a-5p	31.6938	31.988	31.7647		40	30.0727	35.4699		31.8659	40	30.7343	33.7578	33.3999	30.3556	31.5485		33.0308	33.0662	32.7425	33.3725	31.8853	34.431	32.7151	33.663	40	33.7464	33.5349	1
A10	hsa-miR-10b-4395329	hsa-miR-10b-5p		40	40	40	40		40	40	40	40	40	40	40	40	40	40	40	33.5484		40	40	40	40	40	40	40	39.7195	0
C14	hsa-miR-122-4395356	hsa-miR-122-5p	27.6329	27.8353	27.0975	27.7874	26.4913	28.8033	30.204	30.0238	27.3473	32.824	27.9275	27.4885	26.0136	23.9288	25.1817	27.6132	26.4739	28.2089	29.8618	28.7561	30.0077	27.0653	28.2652	28.8673	28.7426	29.3247	28.0682	2
C15	hsa-miR-124-4373295	hsa-miR-124-3p	40	40	40	40	40	40	40	40	40	40	40	40	40	40		40	40	40	40	40	40	40	40	40	40	40	40	0
C16	hsa-miR-125a-3p-4395310	hsa-miR-125a-3p	36.6592		40	40	40	40	35.2553	40	33.7803	40	40	40	40			34.8884	36.5825	36.1696	40	40	33.9076	33.6374	40	40		40	38.2218	0
C17	hsa-miR-125a-5p-4395309	hsa-miR-125a-5p	28.1701	30.0217	32.4637	31.245	30.6585	27.9073	30.6398	30.7677	32.2721	40	32.0158	31.9662	32.089	29.9965	27.9256	29.4396	30.5588	29.9091	33.0099	29.8173	30.6752	27.9053	30.7033	32.1359	31.6979	32.5841	31.0221	1
C18	hsa-miR-125b-4373148	hsa-miR-125b-5p	30.6482	33.0483	30.7032	32.782	30.2037	29.8163	34.064		31.8094	40	31.4302	32.1793	31.6312	28.8668	29.9108	31.3102	31.0504	31.1756	40	32.1884		29.1416	32.3093	31.1871			32.0662	1
C19	hsa-miR-126-4395339	hsa-miR-126-3p	22.609	22.7927	23.6145	22.7571	22.8752	21.9105	23.5557	24.1559	23.2547	28.2607	22.8691	24.7271	23.6471	22.5094	21.0349	23.462	22.7957	23.8259	25.3636	22.5652	24.0754	21.2933	23.5692	22.6922	23.4761	25.4183	23.4273	2
C20	hsa-miR-127-3p-4373147	hsa-miR-127-3p	40	40	40	30.9519	32.0152	27.9412	29.9087	30.2239	40	40	29.9644	31.0681	30.7673	32.4169	29.4076	34.1638	30.5046	30.9242	34.4304	29.6185	31.8651	30.418	32.992	31.2834	33.1729	30.0793	32.8507	1
C21	hsa-miR-127-5p-4395340	hsa-miR-127-5p	40	40	40	40	40	40	40	40	40	40	40	40	40	40	40	40	40	40	40	40	40	40	40	40	40	40	40	0
C22	hsa-miR-128-4395327	hsa-miR-128-3p	29.6991	31.0278	31.5901	40	28.8566	29.9671	30.5348	30.7686	31.5055		29.2264	32.1107	30.7903	29.7566	29.2718	30.469	32.4598	29.5934	30.6111	30.5838	32.1575	29.7777	32.7039	29.958	30.3219	40	31.3497	1
C23	hsa-miR-129-3p-4373297	hsa-miR-129-2-3p	40	40	40	40	40	40	40	40	40	40	40		40	40	40	40	40	40	40	40	40	40	40	40	40	40	40	0
C24	hsa-miR-129-5p-4373171	hsa-miR-129-5p	40	40	40	40	40	40	40	40	40	40	40	40	40	40	40	40	40	40	40	40	40	40	40	40	40	40	40	0
D1	hsa-miR-130a-4373145	hsa-miR-130a-3p	28.6544	29.4379	30.0064	31.0536	29.983	28.6774	29.3945	30.9714	29.6506	34.3451	27.9627	32.0045	30.8741	28.9214	27.5215	28.7209	29.5548	29.9663	30.8906	30.1793	30.2416	28.2696	30.5439	28.3958	29.6737	32.6319	29.9433	2
D2	hsa-miR-130b-4373144	hsa-miR-130b-3p	28.9542	29.008	29.9336	33.4036	28.7727	28.114	29.8963	31.4247	29.7562	33.9881	28.9505	32.6753	29.4946	29.6233	27.8432	28.1887	29.4563	31.007	31.1822	30.517	30.9398	28.8247	29.9145	28.4979	29.5349	33.7264	30.1395	2
D3	hsa-miR-132-4373143	hsa-miR-132-3p	28.3633	29.9382				30.0249	31.4324	40	29.9321	40	29.9314	40	29.6156	30.8756	26.903	28.2956	28.3524	29.5381	31.1892	31.0186		27.2936	27.8147	28.2551		40	31.3702	1
D4	hsa-miR-133a-4395357	hsa-miR-133a-3p	32.0042	30.4499	30.6456	29.2056	30.6181	30.8507	31.6035	34.0048	33.628	40	33.3579	34.7591	29.8248	29.0433	30.2602	34.5384	30.3405	34.9064	40	29.5106		30.6237	29.609	32.6159	30.585	33.4164	32.2561	1
D5	hsa-miR-133b-4395358	hsa-miR-133b			40	35.3207	35.0512			40	40	40	40	40		35.4595	33.1471	40		40	40	35.1843	40		37.0758	40		40	38.4021	0
D6	hsa-miR-134-4373299	hsa-miR-134-5p		40	40	33.4903		30.1531	32.7308	40		40						30.622	33.9979	30.9557	32.9154			32.6485			40		35.1934	0
D7	hsa-miR-135a-4373140	hsa-miR-135a-5p	40	40	40	40	40	40	40	40	40	40	40	40	40	40	40	40	40	40	40	40	40	40	40	40	40	40	40	0
D8	hsa-miR-135b-4395372	hsa-miR-135b-5p	40	40	40	40		40	40	40	40	40	40	40	40	40	40	40	40	40	40	40	40	40	40	40	40	40	40	0
D9	hsa-miR-136-4373173	hsa-miR-136-5p	40		40	40	40	40	40	40	40	40	40	40	40		40	40	40	40	40	40	40	40	37.758	40	40	40	39.9066	0
D10	hsa-miR-137-4373301	hsa-miR-137	40	40	40	40	40	40	40	40	40	40	40	40	40	40	40	40	40	40	40	40	40	40	40	40	40	40	40	0
D11	hsa-miR-138-4395395	hsa-miR-138-5p	40	35.7422	40	40	32.6029	33.1987	40	35.3626	31.9946	40	40	40	36.4764	37.5637	33.6989	40	35.7873	40	40	36.8707	40		40	40	40	40	37.9719	0
D12	hsa-miR-139-3p-4395424	hsa-miR-139-3p	33.8381	33.8727			40	40		40	40	40	40	40	40			33.1321		31.9432	34.2482		40	40	40	40	40	40	38.265	0
D13	hsa-miR-139-5p-4395400	hsa-miR-139-5p	27.614	27.7967	28.7463	27.3602	29.9546	28.2099	29.1482	30.0734	28.6666		28.2565		30.0428	27.5471	27.499	29.0433	29.111	28.4531	30.1888	28.4902	29.3411	27.9386	28.5582	28.1566		32.2489	28.802	2
D14	hsa-miR-140-3p-4395345	hsa-miR-140-3p	32.4812	32.6454	32.7038	33.7938	33.0865	32.2234	32.8631		33.0165	40	30.6364		32.6972	32.3897	30.6263	35.4393	30.5944	34.8865	34.6108	31.8326	33.7316	30.0756	32.5791	31.6084	32.0034	35.6452	33.0071	1
D15	hsa-miR-140-5p-4373374	hsa-miR-140-5p	29.347	29.8542	31.1631	34.1512	29.2882	29.3556	33.1798	33.2277	30.8181	40	29.147	33.5931	30.1291	29.2119	28.2747	31.1472	28.5825	30.7012	34.3087	30.3922	31.7348	27.9528	30.4323	28.7793	30.1133	33.8313	31.1045	1
D16	hsa-miR-141-4373137	hsa-miR-141-3p	40	40	40	40	40	40	35.2662			40	40	40	40	40	33.4222	40	40	40	40	40	40	40	40	35.5719	40	40	39.3442	0
D17	hsa-miR-142-3p-4373136	hsa-miR-142-3p	30.6242	31.0453	34.0996	32.4804	31.8939	29.2541	31.518	30.7448	31.2501	40	30.7278	33.603	32.2667	29.1744	28.9113	30.2224	31.6041	31.1794	31.8142	30.8003	32.4643	28.1081	33.8982	29.5549	30.2292	32.596	31.5409	1
D18	hsa-miR-142-5p-4395359	hsa-miR-142-5p	40	40	35.2004	40		40	34.5155	34.7661	40	40		40	40	40	36.2186	40	40	35.0232	40	40	40	32.7034		40	40	40	38.6273	0
D19	hsa-miR-143-4395360	hsa-miR-143-3p	30.7365	29.7705	31.4942	32.9784	29.1741	29.8832	31.4875	33.3352	30.7812	40	29.7729		31.4143	30.1896	28.3177	32.3318	29.6466	31.6572	32.8239	30.4462	34.789	29.9543	30.8056	29.9656	30.9474	33.6031	31.4522	1
A7	hsa-miR-1-4395333	hsa-miR-1-3p	40	40	40	33.8293	35.3202	35.0648	40	40	40	40	40	40	40	33.851		40	40	40	40	40	40	40	40	40	32.953	40	38.8407	0
D20	hsa-miR-145-4395389	hsa-miR-145-5p	26.678	28.9419	29.3299	28.7082	27.8114	26.7429	29.6157	30.2682	28.1068	32.4468	28.3204	30.609	28.7855	27.3407	27.9784	27.7464	28.7875	26.6262	27.5747	27.1887	30.2201	28.1729	28.1875	27.9551	27.8827	29.9881	28.539	2
D21	hsa-miR-146a-4373132	hsa-miR-146a-5p	20.1416	23.0002	24.0624	23.0892	23.8201	22.0981	24.0219	24.9233	23.2138	27.0131	22.9381	25.8783	23.6055	23.1888	20.3308	22.5449	23.4649	22.9771	24.587	23.2247	23.7773	22.6425	23.7458	22.9915	24.4112	25.3861	23.503	2
D22	hsa-miR-146b-3p-4395472	hsa-miR-146b-3p	40	40	40	34.5879	40	40	40	40	40	40	40	40	40	40	40	34.3513	40	40	40	40	40	40	36.5546	40	40	40	39.4421	0
D23	hsa-miR-146b-5p-4373178	hsa-miR-146b-5p	26.6802	28.3843	27.9396	28.8693	27.4358	26.5861	28.6044	29.1143	27.7523	32.7829	27.0275	29.0004	28.072	26.9953	25.3921	28.6825	27.1825	28.4026	31.4085	27.3874	28.4675	26.0536	28.517	27.433	28.4693	30.4718	28.1966	2
O24	hsa-miR-147-4373131	hsa-miR-147a	40	40	33.7963	40	40	40	36.0216	40	40	40	40	40	40	40	40	40	40	40	40	40	40	40	40	40	40	40	39.6084	0
D24	hsa-miR-147b-4395373	hsa-miR-147b	40	40	36.6702	40	40	40	40	40	40	40	40	40	40	40	40	40	40	40	40	40	40	40	40	40	40	40	39.8719	0
E1	hsa-miR-148a-4373130	hsa-miR-148a-3p	28.3208	29.4826	30.0671	30.4872	27.8865	27.599	29.5865	30.1299	28.4802	35.0353	27.9382	31.0666	29.2495	28.358	27.8932	31.0159	28.0866	31.0038	31.3582	28.345	31.8428	27.633	29.1672	28.1254	28.6805	32.7518	29.5996	2
E2	hsa-miR-148b-4373129	hsa-miR-148b-3p	31.9365	30.7504	32.7433	31.6553	32.453	29.4176	31.2507	40	31.0373	40	30.5493	40	33.5234	30.7203	30.8933	33.2428	30.3818	33.0612	40	31.0664		29.9139	32.3377	30.1426	31.816	35.2087	32.9641	1
E3	hsa-miR-149-4395366	hsa-miR-149-5p	40	40	40	40	40	40	40	40	40	40	40	40	40	40		40	40	40	40	40	40	40	40	40	40	40	40	0
E4	hsa-miR-150-4373127	hsa-miR-150-5p	23.3496	24.1239	24.22	24.9954	25.6833	24.9095	26.4493	27.121	24.9703	30.2517	25.3358	26.584	26.1774	23.0269	23.1638	24.7947	23.5553	23.75	26.2625	24.2316	25.0015	22.8231	23.8128	23.9654	25.8908	28.3602	25.1081	2
E5	hsa-miR-152-4395170	hsa-miR-152-3p	28.2545	29.7624	32.2886	30.5311	31.1557	27.9472	29.6495	30.8339	29.7781	40	28.9332	32.0745	30.1763	28.7341	28.5823	29.3698	29.7351	30.3565	32.0251	28.7288	31.1056	29.4094	29.3326	29.2958	31.2249	35.2834	30.5603	1
E6	hsa-miR-153-4373305	hsa-miR-153-3p	40	40	40	40	40		40	40	40	40	40	40	40	40	40	40	40	40	40	40	40	40	40	40	40	40	40	0
E7	hsa-miR-154-4373270	hsa-miR-154-5p	40	40	40	40	40	40	40	40	40	40	40	40	40	40	40	40	40	40	40	40	40	40	40	40	40	40	40	0
A13	hsa-miR-15a-4373123	hsa-miR-15a-5p		40	40			40	40		40	40			40			40	40									40	40	0
A14	hsa-miR-15b-4373122	hsa-miR-15b-5p	25.5082	26.8294	27.7032	27.8145	26.5275	25.6131	27.3989	28.7062	26.7697		24.9368	29.2975	27.569	25.5185	24.3023	26.5243	25.6518	26.3963	27.8295	25.2816	27.7886	24.6249	28.1734	24.9652	26.8319	30.284	26.7539	2
A15	hsa-miR-16-4373121	hsa-miR-16-5p	22.4399	21.9732	20.8651	22.7795	21.6897	21.0677	22.6137	22.3324	21.5495	24.5447	17.7305	24.428	21.2559	20.4681	17.5998	23.8164	20.0155	23.7307	25.6507	20.5629	22.7129	18.0647	22.0828	19.7855	19.8103	24.2604	21.6858	2
A16	hsa-miR-17-4395419	hsa-miR-17-5p	21.8981	23.219	23.73	24.126	24.3011	23.3244	24.7776	25.0318	23.5535	28.4942	21.6643	25.5827	23.6815	22.707	19.9926	23.9193	22.3679	23.6683	25.6095	22.6521	24.8735	21.3778	23.7833	22.0859	23.0934	25.891	23.6694	2
E8	hsa-miR-181a-4373117	hsa-miR-181a-5p						32.3154	32.6725			40			34.3802	32.3493			33.3578		40				35.4393	34.7672		40	35.5282	0
E9	hsa-miR-181c-4373115	hsa-miR-181c-5p	40	40	40	40	40	40	40	40	40	40		40		40	40	40		40	40	40	40		40	40	40	40	40	0
E10	hsa-miR-182-4395445	hsa-miR-182-5p	40	40	40	40	40	40	40	40	40	40	40	40	40	40	40	40	40	40	40	40	40	40	40	40		40	40	0
E12	hsa-miR-183-4395380	hsa-miR-183-5p	40	40	36.1663	40	40	40	35.8002	40	40	40		40	40			40	35.9886	36.2058	40		40		40		40	40	39.208	0
E13	hsa-miR-184-4373113	hsa-miR-184	33.5498	40	34.2242	40	33.9676	40	40	40	33.4476	40	40	40	32.9731		32.0861	40	40	40	40	40	40	32.9187	40	40	40	40	38.1267	0
E14	hsa-miR-185-4395382	hsa-miR-185-5p	28.1969	28.9966	29.7058	31.9758	29.2296	29.35	30.1321	30.222	30.2282	40	27.2821		29.802	28.9929	25.9776	29.0568	27.9953	30.1217	31.6025	28.4132	30.5606	27.265	30.4818	27.9821	29.185	34.382	29.8855	1
E15	hsa-miR-186-4395396	hsa-miR-186-5p	28.3886	27.5511	29.2197	28.4129	28.8274	27.3909	29.466	29.4348	28.5058	32.071	26.9118	30.9888	27.7844	27.9104	25.986	28.8214	26.5001	28.8248	31.3496	27.7053	29.0821	25.3779	27.8583	26.6111	28.1399	31.3679	28.4803	2
E16	hsa-miR-187-4373307	hsa-miR-187-3p	40	40	40	40	40	40	40	40	40	40	40	40	40	40	40	40	40	40	40	40	40	40	40	40	40	40	40	0
E17	hsa-miR-188-3p-4395217	hsa-miR-188-3p	40	40	40	40	40	40	40	40	40	40	40	40	40	40	40	40	40	40	40	40	40	40	40	40	40	40	40	0
A17	hsa-miR-18a-4395533	hsa-miR-18a-5p	29.711	34.7822				31.4232		40		40	32.0593	40		34.0627	31.0521	29.0037	32.7095	30.0261	31.3734			29.8023	34.9862	32.5583		40	33.7382	1
A18	hsa-miR-18b-4395328	hsa-miR-18b-5p		40	40	40	40	40	40	40	40	40	40	40	40	40	40	40	40	40	40	40	40	40	40	40	40	40	40	0
E18	hsa-miR-190-4373110	hsa-miR-190a-5p	36.1013	40	40	40	40	40	40	40	40	40	40	40	40	40	40	40	40	40	40	40	40	40	40	40	40	40	39.85	0
E19	hsa-miR-191-4395410	hsa-miR-191-5p	22.2129	23.0577	23.7716	23.7825	22.8191	22.638	24.2373	24.4916	23.8384	27.5222	23.1063	25.514	23.6042	22.5227	20.6069	24.1057	22.7769	24.4977	25.9679	22.9617	24.0095	21.1061	24.2477	22.3132	23.7267	25.8798	23.6661	2
E20	hsa-miR-192-4373108	hsa-miR-192-5p	30.51	30.0599	31.0365	31.6133	30.4363	31.7822	32.2578	32.4945	31.0771	36.1877	29.1401	33.067	31.2215	28.414	27.8734	30.4942	29.1436	30.6138	31.3952	29.8078	32.3684	28.701	29.6086	28.607	30.4126	33.3808	30.8348	2
E21	hsa-miR-193a-3p-4395361	hsa-miR-193a-3p	40	40	40		40	40	40	40	40	40	40	40	40	40	40	40	40	40	40	40	40	40	40	40	40	40	40	0
E22	hsa-miR-193a-5p-4395392	hsa-miR-193a-5p	27.9743	30.8811	33.0091	32.9539	28.9881	29.8841	32.1201		30.0833	40	29.1411		29.4338	28.9766	28.1026	28.9995	28.0861	29.1103	29.4935	30.9158	29.8813	26.8312	32.4467	28.9681	32.2011	33.7899	30.5113	1
E23	hsa-miR-193b-4395478	hsa-miR-193b-3p	31.8793	33.2138	31.2435	32.956	31.3709	32.8184	33.1099	40	31.0887	40	32.4327	35.7798	31.9885	28.9391	28.9204	34.0762	31.8897	33.7275	34.8918	31.908	32.6871	32.2314	32.9836	33.5278	35.1146		33.1511	1
E24	hsa-miR-194-4373106	hsa-miR-194-5p	33.6236	31.13	32.863		34.571	32.6833	31.4364		32.2703	40	31.3872	34.2864	33.1613	29.8259		33.326	29.9637	32.5522	33.9686	31.2217	32.757	29.2173	31.391	29.394	30.3494	35.1479	32.4577	1
F1	hsa-miR-195-4373105	hsa-miR-195-5p	30.0647	29.6346	28.9765	28.7495	29.7245	28.4774	29.1137	28.9873	29.0381	33.5215	25.8102	31.8735	29.4726	27.8116	27.5999	31.4885	27.4521	32.3976	32.7428	28.4704	30.8773	26.466	28.1382	26.8182	26.295	32.7167	29.3353	2
F2	hsa-miR-196b-4395326	hsa-miR-196b-5p	40	40	40	40	40	40			40	40	35.0118	40	40	40	32.6979	40	40	40	40	33.9082	40	40	40		40	40	39.2008	0
F3	hsa-miR-197-4373102	hsa-miR-197-3p	27.6929	28.8512	29.5442	29.1409	27.2143	28.9532		32.71	28.7911		29.0949	32.5722	28.1812	27.9894	27.5689	27.7314	28.1327	28.097	28.7397	28.6611	31.2195	27.1138	29.1186		29.7238		28.9474	2
F4	hsa-miR-198-4395384	hsa-miR-198	40	35.2602		40	40	40	40	40		40	34.1405	40	34.1552	40	35.608	40	40	40	40	40	40	40	40	40	35.7222	40	38.9536	0
F6	hsa-miR-199a-3p-4395415	hsa-miR-199a-3p	28.9072	28.7829	29.2487	28.6498	27.8318	27.1807	29.7606		29.0116		29.0523	33.0963	29.6196	28.5112	26.9688	31.0842	28.8136	30.6389	31.8149	28.6957	31.152	28.1752	29.7925	28.2308	29.9491	30.8494	29.4091	2
F5	hsa-miR-199a-5p-4373272	hsa-miR-199a-5p	34.9395	40	40	40			33.2226	40	35.1337	40		40	40	34.5861	35.18	36.4252	40		40	33.9095	40	40		34.2755	40	40	37.9844	0
F7	hsa-miR-199b-5p-4373100	hsa-miR-199b-5p		40	40	40	40	40	40	40	40	40	40	40	40	40		40	40	40	40	40	40		40	40	40	36.3336	39.8406	0
A19	hsa-miR-19a-4373099	hsa-miR-19a-3p	29.1291	29.8926	29.4716	30.194	30.003	29.5105	29.1996	28.9536	29.4338	40	27.5122	33.0329	29.7709	28.5938	26.52	31.6194	28.3809	30.418		28.5295	31.3077	27.6431	29.5797	26.5745	28.0916	33.6459	29.8803	1
A20	hsa-miR-19b-4373098	hsa-miR-19b-3p	22.5035	24.6596	24.6789	25.5748	24.003	23.9332	25.1341	25.8851	24.3298	29.4364	22.3451	27.0354	24.6944	23.5979	21.5859	24.3433	23.7188	24.0454	25.9611	23.224	25.9854	22.2392	24.8565	23.0999	23.858	26.9231	24.5251	2
F8	hsa-miR-200a-4378069	hsa-miR-200a-3p	40	40	40	40	40	40	40	40	40	40	40	40	40	40	40	40	40	40	40	40	40	40	40	40	40	40	40	0
F9	hsa-miR-200b-4395362	hsa-miR-200b-3p		40	40	40	40	40	40	40	40	40	40	40	40			40	40	40	40	40	40	40			40	40	40	0
F10	hsa-miR-200c-4395411	hsa-miR-200c-3p						33.3447	35.4021	40		40	34.0015	40	40	34.2401	28.9698		34.9778	40	34.9426		40		34.6705		40		36.7033	0
F11	hsa-miR-202-4395474	hsa-miR-202-3p	34.5592	33.1387	40	33.8024	33.1506	33.9322	33.1327		33.6952	40	33.5307	40	33.0915	30.2083	33.3341	33.7769	34.688	34.308	40	40	34.9219	31.997	40	40	32.5484	40	35.5126	1
F12	hsa-miR-203-4373095	hsa-miR-203a-3p	27.8514	40	33.9415	32.4327	34.6881	32.8333	32.1555		32.4597	40	28.207	33.015	33.9232	29.9275	22.0192	32.5737	31.8236	40	35.2878	32.3449	33.8807	33.3805	33.2983	34.7777		40	33.3675	1
F13	hsa-miR-204-4373094	hsa-miR-204-5p		32.8471	33.1763	32.786	32.1513	32.007	40	40	32.0928	35.0375	32.9005	40	32.5252	32.2562	40	40	34.3337	40	40	34.0812	32.9686	31.3158	31.78	35.5785	34.4173	33.8424	35.0439	1
F14	hsa-miR-205-4373093	hsa-miR-205-5p	33.353	40	40	40	33.775	40	40	40	40	33.8751	40	40	40	30.8974	27.6716	40	40	40	40	40	40	40	40	34.3823	40	40	38.229	0
P1	hsa-miR-208-4373091	hsa-miR-208a	40	40	40	40	40	40	40	40	40	40	40	40	40	40		40	40	40	40	40	40	40	40	40	40	40	40	0
F15	hsa-miR-208b-4395401	hsa-miR-208b-3p	40	40	40	40	40	40	40	40	40	40	40	40	40	40	40	40	40	40	40	40	40	40	40	40	40	40	40	0
A21	hsa-miR-20a-4373286	hsa-miR-20a-5p	22.8475	23.4613	23.5233	23.8003	22.8693	23.3575	24.3725	24.3909	23.8113	27.9176	21.5191	25.9998	24.2015	22.671	19.1475	23.3406	22.4441	24.0681	25.7745	22.1423	25.3477	20.4453	23.7099	22.3232	22.5084	25.7629	23.5291	2
A22	hsa-miR-20b-4373263	hsa-miR-20b-5p	26.6679	28.8429	27.8092	29.069	29.2521	28.5771	29.3793	29.4541	28.3115	33.9188	25.712	30.6199	28.7451	27.2024	25.3472	28.1614	26.8928	28.3862	29.6666	27.0912	29.7142	25.365	28.3104	26.8861	26.9782	30.954	28.3583	2
F16	hsa-miR-210-4373089	hsa-miR-210-3p	40	40	40	40	40	40	40	40	40	40	40	40	40	40	40	40	40	40	40	40	40	40	40	40	40	40	40	0
P2	hsa-miR-211-4373088	hsa-miR-211-5p	40		40	40	40	40	40	40		40	40	40	40	33.5405			40	36.3259	40	40	40	40	40	40	40	40	39.5394	0
P3	hsa-miR-212-4373087	hsa-miR-212-3p	40			33.2553	40		34.2835				40	40		35.0361	40	40			40	34.9647		40	33.448	40			37.9277	0
A23	hsa-miR-21-4373090	hsa-miR-21-5p	25.8474	26.3484	27.0301	27.2394	25.9846	25.4059	26.5746	28.007	26.0055	31.2047	24.4365	28.9086	26.945	25.8834	23.2383	25.7965	26.5495	27.0214	28.7822	26.2893	28.6226	25.0383	26.6213	25.476	26.5252	28.9996	26.7224	2
F17	hsa-miR-214-4395417	hsa-miR-214-3p			40		40		40	40	40	40			40			34.3386	34.6704	40	40	40			40		40	40	39.2673	0
F18	hsa-miR-215-4373084	hsa-miR-215-5p	40	33.2784		35.6701			35.8895	40	33.6309	34.7292		40		40	40	40	40		40	33.8612	40		30.6201	32.3318	40	35.9664	37.1567	0
F19	hsa-miR-216a-4395331	hsa-miR-216a-5p	40	40	40	40	40	40	40	40	40	40	40	40	40	40	40	40	40	40	40	40	40	40	40	40	40	40	40	0
F20	hsa-miR-216b-4395437	hsa-miR-216b-5p	40	40	40	40	40	40	40	40	40	40	40	40	40	40	40	40	40	40	40	40	40	40	40	40	40	40	40	0
F21	hsa-miR-217-4395448	hsa-miR-217	40	40	40	40	40	40	40	40	40	40	40	40	40	40	40	40	40	40	40	40	40	40	40	40	40	40	40	0
F22	hsa-miR-218-4373081	hsa-miR-218-5p	32.8474	32.9498	33.0703	40	40	32.4015	40	40	34.3704	40	34.1095	33.8282	33.3852	31.583	30.9371	32.8213	32.1918	40	40	32.9901	40	30.589	32.4729	33.4807	30.9733	40	35.1924	1
P4	hsa-miR-219-1-3p-4395206	hsa-miR-219-1-3p	40	40	40	40	40	40	40	40	40	40	40	40	40	40	40	40	40	40	40	40	40		40	40	40	40	40	0
P5	hsa-miR-219-2-3p-4395501	hsa-miR-219-2-3p	40	40	33.3306	40	33.4668	40			34.9146	40		40			30.3553	40	35.9208	40	40	40	40	35.2023	40	40		40	38.1595	0
F23	hsa-miR-219-5p-4373080	hsa-miR-219a-5p	40	40	40	40	40	40	40	40	40	40	40	40	40	40	40	40	40	40	40	40	40	40	40	40	40	40	40	0
P6	hsa-miR-220-4373078	hsa-miR-220	40	33.6848	31.0442	40	31.0812	33.2966	33.2065		33.2097	40	30.7373		33.4333	34.1785	29.8223	40		35.6318	32.935	35.0935		34.1388	40	34.7406	33.2828	40	34.978	1
P7	hsa-miR-220b-4395317	hsa-miR-220b	40	40	40	40	40	40	40	40	40	40	40	40	40	40	40	40	40	40	40	40	40		40	40	40	40	40	0
P8	hsa-miR-220c-4395322	hsa-miR-220c	40	40	40	40	40	40	40	40	40	40	40	40	40	40	40	40	40	40	40	40	40	40	40	40	40	40	40	0
F24	hsa-miR-221-4373077	hsa-miR-221-3p	25.7776	26.0118	28.4656	27.6604	26.7412	25.4586	26.5481		26.6057	40	26.7058		27.0818	26.8853	24.5869	25.956	27.2955	27.116	28.2212	26.1422	28.0661	26.7088	27.5953	26.4652		30.7366	27.5144	1
G1	hsa-miR-222-4395387	hsa-miR-222-3p	24.4024	24.9732	26.3147	26.8144	26.3312	24.9683	27.1241	27.7466	25.9718	29.5181	24.9821	27.7863	25.4435	24.9636	23.1437	25.9736	24.918	25.4635	26.1169	25.9221	27.4203	24.1055	25.634	24.8563	25.9951	28.7404	25.9858	2
G2	hsa-miR-223-4395406	hsa-miR-223-3p	16.4993	16.2518	18.1525	18.3052	16.3811	17.2944	19.0596	18.8194	17.0906	22.3054	16.5189	19.9709	16.7652	16.503	14.3564	17.6747	15.4	17.4047	19.0152	17.1687	18.9199	14.7097	17.3846	15.0078	17.2599	19.8124	17.4627	2
A24	hsa-miR-22-4373079	hsa-miR-22-3p	40	40	40	40	40	40	40	40	40	40	40	40	40	40	40	40	40		40	40	40	40	40	40	40	40	40	0
G3	hsa-miR-224-4395210	hsa-miR-224-5p	31.9133	33.8719	31.7772		31.3237	32.4729			31.9852	40	30.5556		31.9255	34.3606	30.888	32.0416	31.0775	31.5577	32.79	30.6597	31.6457	32.1252	31.3855	32.68	40	40	33.0471	1
B1	hsa-miR-23a-4373074	hsa-miR-23a-3p			40	40			40	40		40		40						32.2259		40	40		40		40	40	39.3522	0
B2	hsa-miR-23b-4373073	hsa-miR-23b-3p	40	40	40	40	40	40	40	40	40	40	40	40	40	40	40	40	40	40	40	40	40	40	40	40	40	40	40	0
B3	hsa-miR-24-4373072	hsa-miR-24-3p	23.1758	23.9002	25.999	23.9161	29.7818	23.0266	24.9702	25.7749	24.0913	30.466	24.0004	26.4645	24.2693	24.3204	21.9654	24.5509	23.6668	24.4953	25.8154	23.4768	25.0474	23.1273	23.7792	23.4598	24.9892	26.9315	24.8254	2
B4	hsa-miR-25-4373071	hsa-miR-25-3p	24.1904	26.0171	26.196	27.9194	26.4083	26.1198	26.1275	27.097	26.0264	31.1567	23.4455	28.6384	25.709	25.2852	23.418	25.249	24.5991	25.5233	27.2036	24.2711	27.3977	23.775	25.5962	24.5058	25.1591	28.569	25.9847	2
B5	hsa-miR-26a-4395166	hsa-miR-26a-5p	26.4016	25.3256	26.1145	26.6408	31.6933	24.4195	26.1063	26.7098	25.847	29.8376	25.1373	28.5476	26.8602	24.6274	23.6735	28.1716	25.3763	28.3766	29.43	25.5145	27.2662	24.4531	26.7037	25.0856	25.8223	27.2991	26.5939	2
B6	hsa-miR-26b-4395167	hsa-miR-26b-5p	27.2383	26.9532	26.964	27.9574	26.9938	25.974	27.2364	27.7846	27.0035	31.8578	25.9929	29.3013	27.228	25.0701	23.938	28.9165	25.4388	28.9571	30.8711	25.7487	28.92	25.1864	26.9401	25.2319	26.2029	29.8368	27.2978	2
B7	hsa-miR-27a-4373287	hsa-miR-27a-3p	26.366	27.5193	28.2087	28.5837	32.8613	27.1032	28.2652	27.8952	27.991	31.7071	26.7683	30.4604	28.1706	27.3671	25.3737	28.0143	27.2602	27.5104	29.1177	27.1728	31.6975	27.062	28.4724	27.1332	28.2265	29.6319	28.3054	2
B8	hsa-miR-27b-4373068	hsa-miR-27b-3p	27.3349	29.0656	28.9933	29.9675	28.5898	27.6149	29.1089	29.5266	28.9322	31.5726	29.1639	33.3915	29.4781	28.0576	26.4339	27.8123	29.0586	27.7408	29.0073	29.058	30.2096	27.8851	28.7357	28.3441	30.5668	29.6206	29.0489	2
B9	hsa-miR-28-3p-4395557	hsa-miR-28-3p	29.2503	30.9497	31.0677	30.8899	29.9797	30.0101	31.1102		29.6266	33.1069	28.4321	30.2009	30.4106	29.6937	28.1904	31.4714	28.7459	32.4954	32.3285	29.6773	30.1862	30.076	30.5191	29.1766	40	31.5593	30.7662	1
B10	hsa-miR-28-5p-4373067	hsa-miR-28-5p	29.5433	31.5845	33.7751	30.3629	31.2874	29.1137	32.2443	31.8928	31.0361	40	31.4992	32.3473	31.0999	30.5362	29.758	32.9444	31.5592	30.2928	31.8424	29.7393	32.6503	31.8467	31.0137	30.9123	31.6302	34.7971	31.7427	1
G4	hsa-miR-296-3p-4395212	hsa-miR-296-3p	40	40	40	40	33.8916	40	40	40	40	40	40	40	40	40	40	40	40	40	40	40	40	40	40	40	40	40	39.7651	0
G5	hsa-miR-296-5p-4373066	hsa-miR-296-5p	32.6027	32.273	31.3057	34.9334	32.1953	33.5326	32.368	31.373	31.9235	40	30.3173	33.2338	34.6234	31.0575	31.286	32.2547	32.5176	32.5139	33.9602	32.7651	34.6645	32.1428	31.575	33.1684	31.0733	40	33.0639	1
P9	hsa-miR-298-4395301	hsa-miR-298	40	40	40	40	40	40	40	40	40	40	40	40	40	40	40	40	40	40	40	40	40	40	40	40	40	40	40	0
G6	hsa-miR-299-3p-4373189	hsa-miR-299-3p	40	40	40	40	40	40	40	40	40	40	40	40	40	40	40	40	40	40	40	40	40	40	36.1008	40	40	40	39.85	0
G7	hsa-miR-299-5p-4373188	hsa-miR-299-5p	40	40	40	40	40	40	40	40	40	40	40	40	40	40	40	40	40		40	40	40	40	40	40	40	40	40	0
B13	hsa-miR-29a-4395223	hsa-miR-29a-3p	26.6934	26.6875	28.2623	28.4292	26.1247	27.4317	29.0851	28.8707	28.2107	33.1208	27.5787	29.8431	27.3904	27.3185	24.9674	28.4366	25.7182	27.6579	29.7911	27.9952	29.7155	25.4769	28.2715	26.0772	27.4795	30.2133	27.9557	2
B14	hsa-miR-29b-4373288	hsa-miR-29b-3p	33.7423	40	32.8121	34.9108		40	40		35.6493	40	31.5941	40		35.1553	34.3726	40	35.1491	35.5478	40	35.4346	35.4584	31.1283	40	35.3665	34.1344	40	36.5416	1
B15	hsa-miR-29c-4395171	hsa-miR-29c-3p	32.6656	32.1199	35.4959	31.2731	34.1259	34.1105	35.514	34.4995	33.8636		32.2888	35.3937	34.8803	32.721	30.1809	35.97	31.617	35.3032	36.6874	34.4171	36.8463	31.5423	29.8803	30.9869	32.2681	36.8027	33.6582	2
G8	hsa-miR-301a-4373064	hsa-miR-301a-3p	30.4724	31.5221	31.3331	32.3772	31.7573	29.6359	31.3053	32.0488	31.1553	40	30.086	34.419	31.9133	29.3561	29.3666	32.4391	30.2365	31.1899	33.5894	30.3749	32.9608	28.8323	32.0073	29.7322	31.2876	34.0615	31.6715	1
G9	hsa-miR-301b-4395503	hsa-miR-301b-3p	34.8817		35.4594	40	34.9657	32.8352	40	34.7687	40	40	35.2716	36.7388	40	36.653	32.9776	40	40		40	34.7006	40	40	40	40	40	40	37.8855	0
G10	hsa-miR-302a-4378070	hsa-miR-302a-3p	40	40	40	40	40	36.5418	40	40	40	40	40	40	40	40		40	40	40	40	40			35.1621	40	40	40	39.6393	0
G12	hsa-miR-302b-4378071	hsa-miR-302b-3p	40	40	40	40	40	40	40	40	40	40	40	40	40	40		40	40	40	40	40	40	40	40	40	40	40	40	0
G13	hsa-miR-302c-4378072	hsa-miR-302c-3p	40	40	40	40	40	40	40	40	40	40	40	40	40	40		40	40	40	40	40	40	40	40	40	40	40	40	0
B16	hsa-miR-30b-4373290	hsa-miR-30b-5p	23.8832	24.6445	25.2984	25.4346	25.408	24.149	25.1205	26.5495	25.5177	29.4874	23.6088	27.6247	26.1978	24.1687	22.9197	23.9855	24.7965	24.4416	25.2945	24.3954	26.6795	23.0662	25.9253	24.3252	25.6192	27.6205	25.237	2
B17	hsa-miR-30c-4373060	hsa-miR-30c-5p	24.8986	25.533	26.8549	25.1673	26.2389	24.3887	25.7655	27.4488	25.7192	31.9208	25.7923	28.9453	26.9034	25.2642	23.9173	25.6691	25.6383	26.3161	26.9199	24.5957	27.279	24.9446	25.5392	25.0632	26.3796	28.3065	26.208	2
B18	hsa-miR-31-4395390	hsa-miR-31-5p	40	40	40	40	40	40	40	40		40		40	40	40	40	40	34.4039	33.6628	40	40		40	40	40	40	40	39.4812	0
G14	hsa-miR-320-4395388	hsa-miR-320a	25.2843	24.6701	26.0794	26.419	26.4003	24.5884	26.4211	26.282	25.7952	29.8777	24.0321	27.2664	25.0454	25.2496	23.0575	27.255	24.2337	27.5559	29.0262	25.0608	25.5795	23.064	25.3236	24.7356	25.3686	28.5126	25.8532	2
G15	hsa-miR-323-3p-4395338	hsa-miR-323a-3p	35.0528			32.7602		30.4783	31.2258			33.9358	31.6436			33.2281		30.9784	31.969	33.1135	32.3773	33.7076	32.775	31.069	32.1462	33.2188		32.5272	32.4827	2
B19	hsa-miR-32-4395220	hsa-miR-32-5p	40	40	40	40	40	40	40	40	40	40	40	40	33.6399	40		40	40	40	40	40	40	40	40	40	40	40	39.7456	0
G16	hsa-miR-324-3p-4395272	hsa-miR-324-3p	31.5453	33.2699		31.6338	33.1877	32.111	33.3281		32.1696	40	30.0744	40	31.7272	31.1559	30.2252	32.9125	30.7606	32.6575	34.2754	30.7855	40	31.0891	31.9221	31.3832	33.2759	35.6953	33.1327	1
G17	hsa-miR-324-5p-4373052	hsa-miR-324-5p	28.9755	31.3053	34.6535	33.0678	30.5967	31.1897	32.4928	31.3082	30.9666	40	30.4492	32.1287	31.937	31.0543	30.4585	29.9601	31.4173	29.7334	31.2614	30.094	33.1931	30.3776	31.2826	30.4906	40	33.4836	31.9953	1
P10	hsa-miR-325-4373051	hsa-miR-325	40	40	40		40	40	40	40	40	40	40	40		40		40	40	40	40	40	40	40		40	40	40	40	0
G18	hsa-miR-326-4373050	hsa-miR-326	40	40	40	40	40		40	40	40	40	40	40	40	40		40	40	40	40	40	40		40	40	40	40	40	0
G19	hsa-miR-328-4373049	hsa-miR-328-3p	27.4206	28.076	29.2514	28.5763	29.2614	27.6546	28.3516	30.0785	29.3152		28.7341	30.9274	29.441	27.8181	26.4713	28.718	28.6697	28.2568	29.6214	28.3708	30.0403	27.8302	28.6754	28.1693	29.8674	31.0953	28.8277	2
G20	hsa-miR-329-4373191	hsa-miR-329-3p	40	40	40	40	37.461	33.7866	32.0353			40		40	40	34.2634	40	36.8302	40	32.7256	40	33.8492	40	40	36.4105	40	36.618	40	37.9991	0
G21	hsa-miR-330-3p-4373047	hsa-miR-330-3p		40	40			34.9148			40	40		40		34.5022										35.2518	40	40	38.4669	0
G22	hsa-miR-330-5p-4395341	hsa-miR-330-5p	40	40	40	40	40	40	40	40	40	40	40	40	40	40	40		40	40	40	40	40	40	40	40	40	40	40	0
G23	hsa-miR-331-3p-4373046	hsa-miR-331-3p	29.2509	29.5106	30.5362	28.972	29.9586	29.0496	30.3451		30.5603	40	29.8755		30.7354	28.8762	26.0437	29.5064	29.0095	29.6887	30.873	28.4836	31.396	27.6409	29.6679	28.6649	32.2387	33.5239	30.1836	1
G24	hsa-miR-331-5p-4395344	hsa-miR-331-5p	40	40	40	40	40		40	40	40			40		40	40	40	40	40	40	40				40			40	0
H1	hsa-miR-335-4373045	hsa-miR-335-5p	28.609	29.038	29.9999	29.8829	29.7433	28.1474	29.7801	30.2943	29.7489	40	28.5883	32.182	30.0578	28.843	27.0766	31.2636	29.1367	30.434	33.209	28.6381	30.1177	28.178	30.8135	29.13	29.6508	30.7687	30.1281	1
H2	hsa-miR-337-5p-4395267	hsa-miR-337-5p	33.3723	40		40	37.2134	31.2128	40	40	40		40	40	40	40	35.685	40	40	40	40	40	40	33.7267	40	40	40	40	38.8004	0
H3	hsa-miR-338-3p-4395363	hsa-miR-338-3p	40	34.0974	40	40	32.2283	34.5406	40		40	40	34.7213	40		31.5324	31.7544	40	32.6556	32.4567	40	34.159	40		40	35.7099		40	36.9934	0
H4	hsa-miR-339-3p-4395295	hsa-miR-339-3p	34.5107	35.0676	34.5427	32.2707	36.4725	34.4613			32.6986	40	33.4551		34.8974	32.8762	32.1075	34.6849		32.506	40	32.7623	40	40	34.0654	32.7125	34.211	40	35.1956	1
H5	hsa-miR-339-5p-4395368	hsa-miR-339-5p		40	40	40	40		40	40	40	40	40	40	40				40		40	40	40	40	40	40	40	40	40	0
B20	hsa-miR-33b-4395196	hsa-miR-33b-5p	40	40	40	40	40	40	40	40	40	40	40	40	40	40	40	40	40	40	40	40	40	40	40	40	40	40	40	0
H6	hsa-miR-340-4395369	hsa-miR-340-5p	30.1681	30.1677	30.6432	32.1519	29.5034	29.531	30.2944	30.4632	30.8864	40	28.8007	34.4262	31.0755	29.242	28.6299	31.1292	29.025	30.6826	32.3381	30.1746	32.3045	28.3954	29.9016	28.8908	29.1623	33.0831	30.8104	1
H9	hsa-miR-342-3p-4395371	hsa-miR-342-3p	25.3838	26.8743	27.3848	28.1811	27.9805	26.9199	28.5213	28.4208	27.6505	30.7457	27.3173	29.0788	27.3198	25.9677	25.6903	26.3391	26.3842	24.9685	26.5655	27.2081	28.2809	24.2183	26.8842	26.0747	28.0963	30.322	27.2607	2
H10	hsa-miR-342-5p-4395258	hsa-miR-342-5p	40	40	40	40	40	40	40	40	40	40	40	40	40	40	40	40	40	40	40	40	40	40	40	40	40	40	40	0
H11	hsa-miR-345-4395297	hsa-miR-345-5p	29.9017	29.8969	31.26	33.1249	30.0402	31.4485	30.8468		31.656	40	31.1345	34.2273	31.2294	30.7772	29.7568	30.2165	29.8488	30.7235	30.4646	32.7509	33.1398	28.8947	33.5976	29.7519	31.2618	34.2801	31.6092	1
P11	hsa-miR-346-4373038	hsa-miR-346			40						40	40		40			40	40		40	40	40	40	40		40	40	40	40	0
B21	hsa-miR-34a-4395168	hsa-miR-34a-5p			40	40			40	40	32.4953	40				32.9079	25.4249	31.9387	40	32.7049	35.3895		40		40	40	40	40	37.1095	0
B22	hsa-miR-34c-5p-4373036	hsa-miR-34c-5p	40		40	40	40	40	40	40	40	40	40	40	40	40		40	36.0599	36.839	34.99	40	40	40	40	40	40	40	39.4954	0
H12	hsa-miR-361-5p-4373035	hsa-miR-361-5p	29.4254	30.5961	35.0786		32.731	31.1565	32.1902	40	31.5255	40	31.4386	32.636	31.714	32.7847	29.1027	31.8939	31.6075	32.1273	34.1753			29.8206		31.3343		40	32.9209	1
H13	hsa-miR-362-3p-4395228	hsa-miR-362-3p	40	40	40	40	32.9917	32.8994	40	40	34.9034	40	35.3012	40	35.2817	40	34.4493	40	40	40	34.0601	34.8586	40	40	32.4843	40	40	40	37.9704	0
H14	hsa-miR-362-5p-4378092	hsa-miR-362-5p		40	40	40	40	40	40	40	40	40	40	40	40	40	40	40	40	40	40	36.1968	40	40	34.9143	40	40	40	39.6444	0
H15	hsa-miR-363-4378090	hsa-miR-363-3p	31.1339	32.2535	30.7717		31.893		31.6543		32.2104		30.1407		33.0255	33.5397	29.6461	31.0502	30.5018	30.7311	33.3279	31.0093		29.9377	31.6684	29.9459	30.7802		31.3274	2
H16	hsa-miR-365-4373194	hsa-miR-365a-3p	33.2174	34.8409	33.2307		31.2868	33.247	36.2588	36.1052	34.4087		33.424		34.7074	32.8109	32.1097	33.7787	32.7817	32.3008	33.7117	34.142		31.8195	36.7364	33.4793	34.232		33.7443	2
H17	hsa-miR-367-4373034	hsa-miR-367-3p	40	40	40	40	40		35.8299	40	40	40	40	40	40	40		40		40	40	40	40		40	40	40	40	39.8104	0
H18	hsa-miR-369-3p-4373032	hsa-miR-369-3p	40	40	40	40	40	36.0394	40	40	40	40	35.9867	40	40	40	40	40	40	40	40		40	33.7349	40	40	40	40	39.4304	0
H19	hsa-miR-369-5p-4373195	hsa-miR-369-5p	40	40	40	40	40	40	40	40	40	40		40	40	40	40	40	40	33.5323	40	40	40	40	40	35.8516	40	40	39.5754	0
H20	hsa-miR-370-4395386	hsa-miR-370-3p	40	40	40			31.0305		40	40	40	40	40	40	40	40	30.4852					40	40	40	40	40	40	39.0271	0
H21	hsa-miR-371-3p-4395235	hsa-miR-371a-3p	40	40	40		40	40	40	40	40	40	35.3844	40	40	40		40	40	40	40	40	40	40	37.3631	40	40	40	39.6978	0
H22	hsa-miR-372-4373029	hsa-miR-372-3p	33.6936	35.5109	40	40	40	33.1127	40	34.6653	34.9352	40	40	40	40	33.9531	40	33.0741	40	34.6217	40	31.9206	40	40	33.6982	40	34.8538	40	37.463	0
H23	hsa-miR-373-4378073	hsa-miR-373-3p	40	40	40	40	40	40		40		40		40			40	40	36.7044	40	34.8412				40	40	40	40	39.5303	0
H24	hsa-miR-374a-4373028	hsa-miR-374a-5p	28.7981	28.5755	29.6709	29.3359		28.3217		29.9515	28.9189	40	28.6924	31.7664	30.2343	8.37944	25.9024	29.9521	27.7088	30.8911	31.6333	27.9381	30.1797	27.4125	29.6358	27.4119	27.6387	32.2493	28.7999	1
I1	hsa-miR-374b-4381045	hsa-miR-374b-5p	28.4336	27.1719	29.3569	28.3504	28.6513	26.5379	28.2316	28.7134	27.4826	40	27.3307	30.2849	27.958	26.6671	25.6752	30.4098	26.5604	31.3525	32.4727	27.248	29.1548	26.1171	27.9427	26.3232	27.3062	28.7305	28.6332	1
I2	hsa-miR-375-4373027	hsa-miR-375	29.2176	28.2522	32.2951	29.1421	30.9672	29.2254	30.8328	33.3055	29.7649	40	29.4021	31.0023	31.9525	29.2461	30.0449	28.3645	30.3567	29.6162	31.746	28.7762	30.1187	26.8512	26.4899	28.8385	40	33.3803	30.738	1
I3	hsa-miR-376a-4373026	hsa-miR-376a-3p	33.9626	33.9584	37.8224	30.1268	33.6711	29.57	31.6771	32.5288	35.4965	37.2596	31.8413	35.3181	40	34.2154	32.5057	33.2415	32.5122	33.6351	34.3001	30.7102	34.1732	31.535	33.4779	34.4378	35.1792	32.9267	33.6955	1
I4	hsa-miR-376b-4373196	hsa-miR-376b-3p	40	40	40	40	40	40	40	40	40	40	40	40	40	40	40	40	40	40	40	40	40		40	40	40	40	40	0
P12	hsa-miR-376c-4395233	hsa-miR-376c-3p	31.9622	31.9801	34.0634	29.6697	30.6582	27.1168	30.1998	31.7224	31.2919	36.9397	30.182	32.3422	34.0939	32.5512	31.8447	30.4623	30.3839	31.0834	33.3682	29.1186	32.3893	29.1052	32.4908	31.3737	34.881	31.0266	31.627	2
I5	hsa-miR-377-4373025	hsa-miR-377-3p	40	40	40	40	40	40	40	40	40	40	40	40	40	40		40	40	40	40	40	40	40	40	40	40	40	40	0
I6	hsa-miR-379-4373349	hsa-miR-379-5p	40	40	40		40	32.4277	40		40	40			40	40	40		40	32.4381	40		40	31.4819	40	40	40	40	38.8174	0
I7	hsa-miR-380-4373022	hsa-miR-380	40	40	40	40	40	40	40	40	40	40	40	40	40	40	40	40	40	40	40	40	40	40	40	40	40	40	40	0
I8	hsa-miR-381-4373020	hsa-miR-381-3p	40	40	40	40		40	40	40	40	40	40	40	40	40	40	40	40	40	40	40	40	40	40	40	40	40	40	0
I9	hsa-miR-382-4373019	hsa-miR-382-5p	40	40	40	40	40		40	40	40	40	40	40	40	40	40		40			40	40		40	40	40	40	40	0
I10	hsa-miR-383-4373018	hsa-miR-383-5p	40	40	40	40	40	40	40	40	40	40	40	40	40	40	40	40	40	40	40	40	40	40	40	40	40	40	40	0
P13	hsa-miR-384-4373017	hsa-miR-384	40	40	40	40	40	40	40	40	40	40	40	40	40	40	40	40	40	40	40	40	40	40	40	40	40	40	40	0
I11	hsa-miR-409-5p-4395442	hsa-miR-409-5p	40	40	40	40	40	34.5876	40	40	40	40	40	40	40	40	40	40		33.8843	40			40	40	40	40	40	39.4988	0
I12	hsa-miR-410-4378093	hsa-miR-410-3p	40	37.1883	40	32.1222	32.6404	29.9396	35.1921		33.5838	40	32.7371	33.0792	40	35.8217	32.9509	33.5145	32.7537	35.7954		34.0272	35.9806	31.3581	33.2893	34.2132	35.5773	36.4251	34.9246	1
I13	hsa-miR-411-4381013	hsa-miR-411-5p	40	40	40	40	40	29.6579	31.9523	36.5523	32.8934	40	40	35.2432	40	40	35.636	35.6716	34.9706	35.0227	35.5577	34.4938	32.7989	33.2941	35.2136	34.5688	32.3311	35.9529	36.2235	1
P14	hsa-miR-412-4373199	hsa-miR-412-3p	40	40	40	40	40	40	40	40	40	40	40	40	40	40	40	40	40	35.8226	40	40	40	40	40	40	40	40	39.8393	0
I14	hsa-miR-422a-4395408	hsa-miR-422a	40		40	33.8332	40	34.6935	40	40	37.1474	40	35.0115		40			40	35.3247	40	40	40	33.4486		33.3299	36.2858	32.4796	40	37.6931	0
I15	hsa-miR-423-5p-4395451	hsa-miR-423-5p	28.3607	29.5863	29.5607	31.8496	29.657	28.816	30.4313	30.7189	29.4836		27.719	32.4002	30.1158	30.2924	27.9049	29.4629	29.3101	29.0641	30.4649	30.5306	30.0588	27.3709	30.8426	28.3329	29.2176	33.2025	29.7902	2
I16	hsa-miR-424-4373201	hsa-miR-424-5p	40	35.8033	40	40	35.2896	33.7262	40	40	40	40	35.1228	40	33.5236	40	35.3398	40	40	40	35.7756	40	40	40	40	40	35.5618	40	38.467	0
I17	hsa-miR-425-4380926	hsa-miR-425-5p		29.3576				28.9309				40			29.345	29.8336	27.5823		28.887							28.1876			30.2655	0
I18	hsa-miR-429-4373203	hsa-miR-429	40	40	40	40	40	33.4905	40	40	40	40	40	40	40	40	34.6334	40	40	40	40	40	40	40	37.2494	40		40	39.4149	0
I19	hsa-miR-431-4395173	hsa-miR-431-5p	40	40	40	40	40	40	40	40	40	40	40	40	40	40	40	40	40	40	40	40	40	40	40	40	40	40	40	0
I20	hsa-miR-433-4373205	hsa-miR-433-3p	40	32.469	28.971	33.8809	31.4381	28.8651	31.408		31.1788		31.1877		32.2247	30.3746	29.6966	30.4587	31.6856	31.9854	33.6456	31.1529	32.4511	31.4723	35.7692	35.112	30.8708	35.2626	32.2418	1
P15	hsa-miR-448-4373206	hsa-miR-448	40	40	40	40	40	40	40	40	40	40	40	40	40	40	40	40	40	40	40	40	40	40	40	40	40	40	40	0
I21	hsa-miR-449a-4373207	hsa-miR-449a	40	40		40	40	40	40	40	40	40	40	40	40		40	40	40	40	40	40	40	40	40	40	40	40	40	0
I22	hsa-miR-449b-4381011	hsa-miR-449b-5p	34.0054	40	34.4177	40	40	40	40	33.3299	31.9349	40	34.1319	40	40		31.7334	40	35.8613	40	40	36.165	34.0096	34.0978		34.8177	34.2393	40	37.031	0
I23	hsa-miR-450a-4395414	hsa-miR-450a-5p	40	40	40	40	35.0619	40	40	40	40	40	40	40	40	40	33.6103	40	40	40	40	34.5223	40	34.6981	40	40	40	40	39.1497	0
I24	hsa-miR-450b-3p-4395319	hsa-miR-450b-3p	40	40	40	40	40	40	40	40	40	40	40	40	40	40	40	40	40	40	40	40	40	40	40	40	40	40	40	0
J1	hsa-miR-450b-5p-4395318	hsa-miR-450b-5p	40	40	40	40	40	40	40	40	40	40	40	40	40	40	40	40	40	40	40	40	40	40	40	40	40	40	40	0
J2	hsa-miR-451-4373360	hsa-miR-451a	19.6006	21.4674	19.6571	22.9827	20.4389	20.6211	20.2005	20.6411	20.5369	24.9563	16.6166	23.0024	20.446	18.9935	17.8434	19.6896	19.0406	19.5683	22.9659	18.6106	22.3638	18.2599	21.1991	19.1517	18.5823	23.1951	20.4089	2
J3	hsa-miR-452-4395440	hsa-miR-452-5p	40	40	35.2082	40	40		34.9665	40	40	40	40	40		35.721	32.8953	40	34.9319	40	40	40	40	40	34.9327	34.1901	40	40	38.4519	0
J4	hsa-miR-453-4395429	hsa-miR-323b-5p	40	40	40	40	40	40	40	40	40	40	40	40	40	40	40	40	40	40	40	40	40	40	40	40	40	40	40	0
J5	hsa-miR-454-4395434	hsa-miR-454-3p	30.697	30.7354	30.6563	31.4794	31.8434	29.7729	34.7705	32.1313	31.3245	40	28.387	33.2368	31.4283	28.7801	27.8698	32.8226	27.955	32.4006	33.1335	29.2369	32.0197	28.3755	32.0146	28.6508	28.9589	35.3955	31.3106	1
J6	hsa-miR-455-3p-4395355	hsa-miR-455-3p	40	40	40	40	40	40	40	40	40	40	40	40	40		40	40	40	40	40	40	40	40	40	40	40	40	40	0
J7	hsa-miR-455-5p-4378098	hsa-miR-455-5p	40	40	40	40	40	40	40	40	40	40	40	40	40	40	40	40	40	40	40	35.9894	40	40	35.6136	40	40	40	39.677	0
J8	hsa-miR-483-5p-4395449	hsa-miR-483-5p	29.9665	30.5614	29.9171	31.6688	30.0635	30.4659	32.2167	30.0671	29.7061	33.1015	29.451	31.6042	29.8417	28.8483	27.6892	31.0283	29.9876	32.4007	32.5336	32.6983	30.7654	30.0235	28.3615	30.8937	31.1239	32.4965	30.6724	2
J9	hsa-miR-484-4381032	hsa-miR-484	23.4613	23.7143	24.4221	24.5885	24.6297	23.4462	24.4355	24.7591	24.2112	29.1111	24.0271	26.0877	24.0831	23.5137	22.0356	23.5639	23.2521	24.4262	25.6648	23.566	24.9897	23.3571	24.1376	23.3576	24.2353	27.204	24.3954	2
J10	hsa-miR-485-3p-4378095	hsa-miR-485-3p	40	33.1107		30.8925	35.7046	28.8316	33.8364	40	33.7594	40	34.3727			34.0873		32.8976	32.2012	32.9634	33.2812	30.4588		30.2125	32.979	33.0966		31.7447	33.7215	1
J11	hsa-miR-485-5p-4373212	hsa-miR-485-5p	40	40	40	40	40	40	40	40	40	40	40	40	40	40	40	40	40	40	40	40	40	40	40	40	40	40	40	0
J12	hsa-miR-486-3p-4395204	hsa-miR-486-3p	27.5141	33.0525	30.4682	33.3597	29.7761	31.4738	30.975		30.1001		29.6677		31.8895	30.1577	30.2043	26.7465	30.3946	27.2149	27.632	31.4519	31.3784	29.8592	35.7487	31.2752	36.2356	33.9206	30.8911	2
J13	hsa-miR-486-5p-4378096	hsa-miR-486-5p	27.7253							40		40	28.1017						27.8163	28.1685				28.6164	30.2383				31.3333	0
J14	hsa-miR-487a-4378097	hsa-miR-487a	40	40	40	40	40	34.7724	40	40		40	34.7419	40	40	40	40	40	40	40	40	40	40	40	40	40	40	40	39.5806	0
J15	hsa-miR-487b-4378102	hsa-miR-487b-3p	40		40	32.8428	40	30.6483	40	40		40	33.3576	36.1345	40	33.1635	35.3594	40	34.1946	35.0431	37.906	31.8779	34.0078	31.1644	35.5474	34.9102	40	34.825	36.2909	1
J16	hsa-miR-488-4395468	hsa-miR-488-5p	40	40	40	40	40	40	40	40	40	40	40	40	40	40	40	40	40	40	40	40	40	40	40	40	40	40	40	0
J17	hsa-miR-489-4395469	hsa-miR-489	40	40	40	40		40	40	40	40	40	40	40	40	40	40	33.8678		40	40	36.0585	40	40		36.9043	40	40	39.4274	0
J18	hsa-miR-490-3p-4373215	hsa-miR-490-3p	40	40	40	40	40	40	40	40	40	40	40	40	40	40	40	40	40	40	40	40	40	40	40	40	40	40	40	0
J19	hsa-miR-491-3p-4395471	hsa-miR-491-3p	40	40	40	40	40	40	40	40	40	40	40	40	40	40	40	40	40	40	40	40	40	40	40	40	40	40	40	0
J20	hsa-miR-491-5p-4381053	hsa-miR-491-5p	33.4295	32.6963	40	40	32.0744	32.8965	40		40	40	33.4418	33.1422	32.055	32.4233	31.0242	34.0719	31.8848	36.2781	40	40	40	32.2833	40	32.9633	35.033	40	35.8279	1
P16	hsa-miR-492-4373217	hsa-miR-492	40	40	40	40	40	40	40	40	40	40	40	40	40	40	40	40	40	40	40	40	40	40	40	40	40	40	40	0
J21	hsa-miR-493-4395475	hsa-miR-493-3p	40	40	40	40	40	40	40	40	40	40	40	40	40	40	40	40	40	40	40	40	40	40	40	40	40	40	40	0
J22	hsa-miR-494-4395476	hsa-miR-494-3p	33.1638	40	35.9233	34.2128	34.1375	29.9227	35.4974	35.3809	40	40	33.4054	40	40	36.1355		33.7795	40	34.1768	40	32.3826	36.0079	33.5512	40	33.6516	34.4158	36.1117	36.0743	1
J23	hsa-miR-495-4381078	hsa-miR-495-3p	32.3938	40	40	32.636	40	30.6572		40		40		40	40	40		31.5692	40	35.7144	40	31.3446	40	31.9469			40		37.1717	0
J24	hsa-miR-496-4386771	hsa-miR-496	40	40	40	40	40	40	40	40	40	40	40	40	40	40	40	40	40	40	40	40	40	40	40	40	40	40	40	0
K1	hsa-miR-499-3p-4395538	hsa-miR-499-3p	40	40	40	40	40	40	40	40	40	40	40	40	40	40	40	40	40	40	40	40	40	40	40	40	40	40	40	0
K2	hsa-miR-499-5p-4381047	hsa-miR-499a-5p	40	40	40	40	40	40	40	40	40	40	40		40	40	40	40	40	40	40	40	40		40	40	40	40	40	0
K3	hsa-miR-500-4395539	hsa-miR-500a-3p	40	40	40	40	40	40	40	40	40	40	40	40	40			40	36.1643	40	40	40	40		40	40	40	40	39.8332	0
K4	hsa-miR-501-3p-4395546	hsa-miR-501-3p	40	40	40	40	40	40	40	40	40	40	40	40	40	40	40	40	40	40	40	40	40	40	40	40	40	40	40	0
K5	hsa-miR-501-5p-4373226	hsa-miR-501-5p	40	40	40	40	40	40	40	40	40	40	40	40	40	40	40	40	40	40	40	40	40	40	40	40	40	40	40	0
K6	hsa-miR-502-3p-4395194	hsa-miR-502-3p	36.1109	40	40	40	40	40	40	40	40	40		40	40	40	40	36.4847	40	40	40		40		40	40	40	40	39.6781	0
K7	hsa-miR-502-5p-4373227	hsa-miR-502-5p		33.7951		34.145		40		40	34.5097	40		40			31.2009	34.8702	40	40	35.8387	35.3812		32.2009		40	40	40	37.173	0
K8	hsa-miR-503-4373228	hsa-miR-503-5p	40	34.5223	33.1674	40		40			32.2008	40	40		33.0747	32.737	31.0332	40	34.4044	40	40	33.7781	34.5257	34.4649	40	34.3208	33.7086	40	36.4517	0
K9	hsa-miR-504-4395195	hsa-miR-504-5p	40	40	40	40	40	40	40	40	40	40	40	40	40	40	40	40	40	40	40	40	40	40	40	40	40	40	40	0
K10	hsa-miR-505-4395200	hsa-miR-505-3p		40	40	40	40	40	40	40	40	40	40	40		40	40	40	33.2544	40	40		40	40		40	40	40	39.6934	0
P17	hsa-miR-506-4373231	hsa-miR-506-3p	40	40	40	40	40	40	37.3447	40	40	40	35.9318	40	40	40	40	40	40	40	40	40	40	40	40	40	40	40	39.7414	0
K11	hsa-miR-507-4373232	hsa-miR-507	40	40	40	40	40	40	40	40	40	40	40	40	40	40	40	40	40	40	40	40	40	40	40	40	40	40	40	0
K12	hsa-miR-508-3p-4373233	hsa-miR-508-3p	40	40	40	40	40	40	40	40	40	40	40	40	40	40	40	40	40	40	40	40	40	40	40	40	40	40	40	0
K13	hsa-miR-508-5p-4395203	hsa-miR-508-5p	40	40	40	40	40	40	40	40	40	40	40	40	40	40	40	40	40	40	40	40	40	40	40	40	40	40	40	0
P18	hsa-miR-509-3-5p-4395266	hsa-miR-509-3-5p	40	40		40	40	40	40	40	35.3355	40	40	40	40	40	40	40	40	40	40	40	40	40	40	40	40	40	39.8134	0
K14	hsa-miR-509-5p-4395346	hsa-miR-509-5p	40	34.6487	30.811	40	33.3507	35.042			32.0961	40	31.9275	33.6063	31.5512	31.4536	31.4632	40	34.2563	40	34.817	34.2194	32.5048	32.0302	40		33.0348		34.8551	1
K15	hsa-miR-510-4395352	hsa-miR-510-5p	40	40		40		40	40		40	40	33.5825	40	40	40		40		40	40	40	40	33.8099	40	40	40	40	39.3996	0
P19	hsa-miR-511-4373236	hsa-miR-511-5p	40	40	40	40		40	40	40	40	40	40	40	32.9644	40	40	40	40	40	40	40	40	32.3318	34.4581	32.6322	40	40	38.8955	0
K16	hsa-miR-512-3p-4381034	hsa-miR-512-3p	40	40	40	40		40	40	40	40	40	40	40	40	40		40	40	40	40	40	40	40	40	40	40	40	40	0
K17	hsa-miR-512-5p-4373238	hsa-miR-512-5p	40	40	40	40	40	40	40	40	40	40	40	40	40	40	40	40	40	40	40	40	40		40	40	40	40	40	0
K18	hsa-miR-513-5p-4395201	hsa-miR-513a-5p	40	40	40	40	40	40	40	40	40	40	40	40	40	40	40	40	40	40	40	40	40	40	40	40	40	40	40	0
K19	hsa-miR-515-3p-4395480	hsa-miR-515-3p	40	40	40	40	40	40	40	40	40	40	40	40	40	40	40	40	40	40	40	40	40	40	40	40	40	40	40	0
K20	hsa-miR-515-5p-4373242	hsa-miR-515-5p	40	40	40	40	40	40	40	40	40	40	40	40	40	40	40	40	40	40	40	40	40	40	40	40	40	40	40	0
K21	hsa-miR-516a-5p-4395527	hsa-miR-516a-5p	40	40	40	40	40	40	40	40	40	40	40	40	40	40	40	40	40	40	40	40	40	40	40	40	40	40	40	0
K22	hsa-miR-516b-4395172	hsa-miR-516b-5p	40	34.666	31.126	40	31.6069	35.4919	32.6383	33.0318	31.7118	40	31.0769	33.7625	40	32.0435	31.8209	40		40	36.2658	34.5913	40	31.9031	40	40	31.827	40	35.7425	1
K23	hsa-miR-517a-4395513	hsa-miR-517a-3p	34.6547	40	40	40	40	40	40	40	40	40	35.3676	40	40	40	40	40	40	40	40	40	40		40		40	40	39.5843	0
P20	hsa-miR-517b-4373244	hsa-miR-517b	40	40	40	40		40	40	40	40	40	40	40	40	40	40	40	40	40	40	40	40	40	40	40	40	40	40	0
K24	hsa-miR-517c-4373264	hsa-miR-517c-3p	40	40	36.9631	40	40	36.9422	40	40	34.5103	40	40	40	33.2427	34.718	40	40	40	40	40	40	40	34.9526	40	40		40	38.8532	0
L1	hsa-miR-518a-3p-4395508	hsa-miR-518a-3p	40	40	40	40	40	40	40	40	40	40	40	40	40	40	40	40	40	40	40	40	40	40	40	40	40	40	40	0
L2	hsa-miR-518a-5p-4395507	hsa-miR-518a-5p	40	40	40	40	40	40	40	40	40	40	40	40	40	40	40	40	40	40	40	40	40		40	40	40	40	40	0
L3	hsa-miR-518b-4373246	hsa-miR-518b	40	40	40	40	34.9644	40	40		40	40	40	40	40	40	40	40	40	40	40	35.678	40	40	37.0642	40	40	40	39.5083	0
L4	hsa-miR-518c-4395512	hsa-miR-518c-3p	40	40	40	40	40	40	40	40	40	40	40	40	40	40	40	40		40	40	40	40	40	40	40	40	40	40	0
L5	hsa-miR-518d-3p-4373248	hsa-miR-518d-3p	36.0328	40	32.4586	34.622	34.629			40			40		40		40			40	40		40			40		40	38.4102	0
L6	hsa-miR-518d-5p-4395500	hsa-miR-518d-5p	40	40	40	40	40	40	40	40	40	40	40	40	40	40	40	40	40	40	40	40	40	40	40	40	40	40	40	0
L7	hsa-miR-518e-4395506	hsa-miR-518e-3p	40	40	40	40	40	40	40	40	40	40	40	40	40	40	40	40	40	40	40	40	40	40	40	40	40	40	40	0
L8	hsa-miR-518f-4395499	hsa-miR-518f-3p	40		40	40	40	40	40	31.9691	40	40		40				40		40	40	40	32.8782		40		32.7151		38.6801	0
L9	hsa-miR-519a-4395526	hsa-miR-519a-3p	40	40		40	40	40	40		40	40		37.2861	40	34.7512	40	40	40	40	40	40		34.891	40	37.5355	40	40	39.2938	0
P21	hsa-miR-519c-3p-4373251	hsa-miR-519c-3p	40	40	40	40	40	40	40	40	40	40	40	40	40	40	40	40	40	40	40	40	40	40	40	40	40	40	40	0
L10	hsa-miR-519d-4395514	hsa-miR-519d-3p	40	40	40	40	40	40	40	34.5939	40	40		40	40	40	40	33.965	40	40	40	40	40	35.0093	40	35.9208	40	40	39.1796	0
L11	hsa-miR-519e-4395481	hsa-miR-519e-3p	40	40	36.8605	40	40	40	40		40	40	40	40	40	40	40	40	40	40	40	40	34.2149	33.6619	40	40	40	40	39.3895	0
L12	hsa-miR-520a-3p-4373268	hsa-miR-520a-3p	40	40	40	40	40	40	40	40	40	40	40	40	40	40	40	40	40	40	40	40	40	40	40	40	40	40	40	0
L13	hsa-miR-520a-5p-4378085	hsa-miR-520a-5p	40	40	40	40	40	40	40	40	40	40	40	40	40	40	40	40	40	40	40	40	40	40	40	40	40	40	40	0
P22	hsa-miR-520b-4373252	hsa-miR-520b	40	40	40	40		40	40	40	40	40	40	40	40	40		40	40	40	40	40	40	40	40	40	40	40	40	0
L14	hsa-miR-520d-5p-4395504	hsa-miR-520d-5p	40	40		40	35.7184			31.6644	35.959	40	40		40	40		40	40	40	40	40	36.762	40	36.4037		30.9836	36.2711	38.1881	0
P23	hsa-miR-520e-4373255	hsa-miR-520e	40	40	40	40	40	40			40	40			40		40	40		40	40	40	40			40		40	40	0
P24	hsa-miR-520f-4373256	hsa-miR-520f-3p	36.5648	40	40	40	40	40		40	40	40	36.6291	40	40	40	40	40	40	35.3225	40	40	40		36.6009	40	40	40	39.3799	0
L15	hsa-miR-520g-4373257	hsa-miR-520g-3p	40	40	40	40	40	40	40	40	40	40	40	40	40	40	40	40	40	40	40	40	40	40	40	40	40	40	40	0
L16	hsa-miR-521-4373259	hsa-miR-521	40	40	40	40	40	40	40		40	40	40	40	40	40	40	40	40	40	40	36.2892	40	40	40	40		40	39.8454	0
L17	hsa-miR-522-4395524	hsa-miR-522-3p	40	40		40	40	40	40	40	40	40	40	40	40	40	40	40	40	40	40		40			40	40	40	40	0
L18	hsa-miR-523-4395497	hsa-miR-523-3p	40	40	40	40	40	40	40		40	40	40	40	34.8407	36.4116		40	35.954	40	40	40	34.2812	40	40	40	40	40	39.2286	0
L19	hsa-miR-524-5p-4395174	hsa-miR-524-5p	40	40	40	40	40	40	40	40	40	40	40	40	40	40	40	40	40	40	40	40	40	40	40	40	40	40	40	0
L20	hsa-miR-525-3p-4395496	hsa-miR-525-3p	40	40	40	40	40	40	40	40	40	40	40	40	40	40	40	40	40	40	40	40	40	40	40	40	40	40	40	0
L21	hsa-miR-525-5p-4378088	hsa-miR-525-5p	40	40	40		40	40	40	40	40	40	40	40	40	40	40	40	40	40	40	40	40	40	40	40	40	40	40	0
L22	hsa-miR-526b-4395493	hsa-miR-526b-5p	40	40	40	40	40	40	40	40	40	40	40	40	40	40	40	40	40	40	40	40	40	40	40	40	40	40	40	0
L23	hsa-miR-532-3p-4395466	hsa-miR-532-3p	30.5731	32.761	31.868	32.4724	32.2081	32.0875	31.7006	32.5507	31.865	40	31.6122	34.2543	33.8328	30.7184	29.4561	31.0523	31.0894	30.8559	32.5815	30.3184	33.3497	28.6878	33.0954	30.1706	31.1522	40	32.3197	1
L24	hsa-miR-532-5p-4380928	hsa-miR-532-5p	29.3226	33.0414	31.98			32.4043		40	31.7127	40	29.0473		32.1669	31.1201	29.8905	31.5489	30.8396	30.4029	31.9311	31.1574		29.605		30.0251		40	32.4314	1
M1	hsa-miR-539-4378103	hsa-miR-539-5p	40	35.0012	40	32.0225	33.7614	28.6859	31.2404		32.8047	40	33.237	40	40	40	40	32.5944	32.8035	31.8899	32.9727	31.7515	32.1802	31.1107	40	32.5012	40	31.3453	35.0361	1
M2	hsa-miR-541-4395312	hsa-miR-541-3p	40	40	40	40	40	40	40	40	40	40	40	40	40	40	40	40	40		40	40	40	40	40	40	40	40	40	0
M3	hsa-miR-542-3p-4378101	hsa-miR-542-3p	40	40	40	40	40	40	40	40	40	40	40	40	35.4592	35.2279	40	40	34.8621	40	40	40	40	31.9166	40	40	35.6324	40	38.9653	0
M4	hsa-miR-542-5p-4395351	hsa-miR-542-5p		40	40	40	40		40	40	40	40	40		40	40	40	40	40	40	40	40	40	40	40	40	40	40	40	0
M5	hsa-miR-544-4395376	hsa-miR-544a	40	40	40	40	40	40	40	40	40	40	40	40	40	40	40	40	40	40	40	40	40	40	40	40	40	40	40	0
M6	hsa-miR-545-4395378	hsa-miR-545-3p	40	40	40	40	40	40	40	40	40	40	40	40	37.4964	40	32.1714	40	32.6186	40	40	40	40	40	40	40	40	40	39.3187	0
M7	hsa-miR-548a-3p-4380948	hsa-miR-548a-3p	34.6212	40	40	40	35.7694	40	40	32.5588	40	31.7787	34.5516	40	40	40	40	40	40	40	40	40	40	40	40	40	31.6693	33.2927	38.2401	0
M8	hsa-miR-548a-5p-4395523	hsa-miR-548a-5p	40	40	40	40	40	40	40	40	40	40	40	40	40	40	40	40	40	40	40	40	40	40	40	40	40	40	40	0
M9	hsa-miR-548b-3p-4380951	hsa-miR-548b-3p	40	40	40		40	40	40	40	40	40	40	40	40	40	40	40	40	40	40	40	40	40	40	40	40	40	40	0
M10	hsa-miR-548b-5p-4395519	hsa-miR-548b-5p	40	40	40	40	40	40	40	40	40	40	40	40	40	40	40	40	40	40	40	40	40	40	40	40	40	40	40	0
M11	hsa-miR-548c-3p-4380993	hsa-miR-548c-3p	40	34.2703	34.3342	40	40	40	40	32.2837	40	36.3131	40	31.6236	35.3059	34.8247	34.5276	40	34.6141	40	40	40	40	34.7977	40	33.772	31.7877	34.3979	37.0328	0
M12	hsa-miR-548c-5p-4395540	hsa-miR-548c-5p	40	40	40	40	40	40	40	40	40	40	40	40	40	40	40	40	40	40	40	40	40	40	40	40	40	40	40	0
M13	hsa-miR-548d-3p-4381008	hsa-miR-548d-3p	40	40	40	40	40	40	40	40	40	40	40	40	40	40	40	40	40	40	40	40	40	40	40	40	40	40	40	0
M14	hsa-miR-548d-5p-4395348	hsa-miR-548d-5p	40	40	40	40	40	40	40	40	40	40	40	40	40	40	40	40	40	40	40	40	40	40	40	40	40	40	40	0
M15	hsa-miR-551b-4380945	hsa-miR-551b-3p	40	40	35.372	40	40	40	40	40	40	40	40	40	40	40		40	40	40	40	40	40	40	40	40	36.4784	40	39.674	0
M16	hsa-miR-556-3p-4395456	hsa-miR-556-3p	40	40	40	40	40	40	40	40	40	40	40	40	40	40	40	40	40	40	40	40	40	40	40	40	40	40	40	0
M17	hsa-miR-556-5p-4395455	hsa-miR-556-5p	40	40	40	40	40	40	40	40	40	40	40	40	40	40	40	40	40	40	40	40	40	40	40	40	40	40	40	0
M18	hsa-miR-561-4380938	hsa-miR-561-3p	40	40	40		40	40		40	40	40	40	40	40			40	40	40	40	40	40			40	40		40	0
M19	hsa-miR-570-4395458	hsa-miR-570-3p	40	40	40	40	40	40	40	40	40	40	40	40	40	36.5633	40	40	40	40	40	40	40	40	40	40	40	40	39.8678	0
M20	hsa-miR-574-3p-4395460	hsa-miR-574-3p	26.5759	27.4921	28.3788	28.5128	28.7976	27.6876	28.4333	31.9183	28.3226	32.2043	27.8892	30.5335	28.2727	26.6981	25.0195	27.9482	26.7617	28.8455	29.061	28.3282	29.8928	26.787	28.2354	27.2573	28.482	31.633	28.4603	2
M21	hsa-miR-576-3p-4395462	hsa-miR-576-3p	33.0858	33.188	40	40	40	33.8357	40	40	35.8062	34.301	33.4358	40	40	40	32.6869	34.8215	40	33.2908	34.8443	32.1259	40	34.6464	34.5994	35.5341	40	33.3945	36.5229	1
M22	hsa-miR-576-5p-4395461	hsa-miR-576-5p	40	40	40	40	40	40	40	40	40	40	40	40	40	40	40	40	40	40	40	40	40	40	40	40	40	40	40	0
M23	hsa-miR-579-4395509	hsa-miR-579-3p	32.786	40	33.1466	35.0506	31.0208	31.793	40	35.9532	33.4651	40	31.3793	40	36.2424	33.2969	33.0929	40	40	40	40	40	40	31.3296	40	32.7821	32.7265	32.9096	36.0375	1
M24	hsa-miR-582-3p-4395510	hsa-miR-582-3p	40	40	40	40	40	40	40	40	40	40	40	40	40	40	40	40	40	40	40	40	40	40	40	40	40	40	40	0
N1	hsa-miR-582-5p-4395175	hsa-miR-582-5p	40	40	40	40	40	40	40	40	40	40	40	40	40	40	40	40	40	40	40	40	40	40	40	40	40	40	40	0
N2	hsa-miR-589-4395520	hsa-miR-589-3p	40	40	40	40	40	40	40	40	40	40	40	40	40	40	40	40	40	40	40	40	40	40	40	40	40	40	40	0
N3	hsa-miR-590-5p-4395176	hsa-miR-590-5p	30.0126	29.3505	31.2122	30.4196	30.0898	28.8239	30.5373	29.4121	29.3356	34.85	28.3722	31.7659	29.7171	29.1188	27.3504	31.547	28.1086	31.7441	33.905	28.8655	29.8672	27.4707	30.5234	27.9164	28.9749	40	30.3573	1
N4	hsa-miR-597-4380960	hsa-miR-597-5p	40	32.2601	32.1506	30.9676	31.9696	31.9995	30.1273	28.7539	31.6035	31.3371	31.7313		32.8515	32.0336	31.0782	34.5785		34.7379	34.0865	31.0971	35.365		31.8742	32.3875	28.5357	30.8746	32.2783	1
N5	hsa-miR-598-4395179	hsa-miR-598-3p	31.8825	32.8671	32.6486	31.5803	34.03	32.6343			32.6099	40	30.5753	40	32.3476	31.8979	30.9775	33.7323	32.5274	35.8123	40	31.3456	32.5325	30.6455	32.5429	32.8923	32.0435	36.5196	33.5269	1
N6	hsa-miR-615-3p-4386777	hsa-miR-615-3p	40	40	40	40	40	40	40	40	40	40	40	40	40	40	40	40	40	40	40	40	40	40	40	40	40	40	40	0
N7	hsa-miR-615-5p-4395464	hsa-miR-615-5p	40	40	40	40	40	40	40	40	40	40	40	40	40	40	40	40	40	40	40	40	40	40	40	40	40	40	40	0
N8	hsa-miR-616-4395525	hsa-miR-616-5p	40	40	40	40	40	34.8789	40	40	40	40	40	40	40	40	40	40	40	40	40	40	40	40	40	40	40	40	39.803	0
N9	hsa-miR-618-4380996	hsa-miR-618	34.4195		40	40	33.4904	40	34.0978	34.4684	34.0173	40		40	40	34.2805		40		40	40	37.4585	40	31.4422		33.4902		40	37.3582	0
N10	hsa-miR-624-4395541	hsa-miR-624-5p	40	40	40	40	40	40	40	40	40	40	40	40	40	40	40	40	40	40	40	40	40	40	40	40	40	40	40	0
N11	hsa-miR-625-4395542	hsa-miR-625-5p	32.415	35.7814	36.288	35.8442	33.3696	32.8957			34.5755	40	33.8518	36.1341	35.0203	36.2884	32.5852	33.496	34.2467	34.3948	34.2726	37.6821		32.3079	35.7241	35.3915	34.8793	37.3397	34.9906	1
N12	hsa-miR-627-4380967	hsa-miR-627-5p	40	40	40	40	40	40	35.1919	40	40	40	40	40	35.734	40	40	40	34.4988	40	40	40	40	35.1116	33.9844	36.6482	40	40	38.8911	0
N13	hsa-miR-628-5p-4395544	hsa-miR-628-5p	32.2047	31.593	32.8694	33.7621	34.2701		32.5964	40		40	32.2345	33.7669	40	33.7714		33.824	31.4515	40	40	40	33.1156	28.6846	33.7714	34.4951		32.8407	34.7841	1
N14	hsa-miR-629-4395547	hsa-miR-629-3p	31.849	34.5882	32.3312	34.9125	31.8014	34.2842		40	40		30.5719	40		31.5218	32.125	40	40	32.0768	34.6265	33.9426	40	32.2725	36.0465	35.3555			35.1574	1
N15	hsa-miR-636-4395199	hsa-miR-636	40	32.6931	40		40		40		33.7469	40	32.7062	40	35.0841		32.0748	35.0045	40	40	40	34.2756			33.6268		32.8611		36.7818	0
N16	hsa-miR-642-4380995	hsa-miR-642a-5p	32.3138		33.1266	35.9619	31.7621	33.1551	35.476	34.2842	40	40	34.7054	32.4745	33.4441	35.0749	32.0732	34.2489	32.4894	35.2495	33.3893	35.2052	40	32.6529	30.9301	29.6119	40	40	34.7052	1
N17	hsa-miR-651-4381007	hsa-miR-651-5p	40	40	40	40	40	40	40	40	40	40	40	40	40	40	40	40	40	40	40	35.9584	40	40	40	40	40	40	39.8446	0
N18	hsa-miR-652-4395463	hsa-miR-652-3p	30.876			40		31.9868	34.4052	40	36.0361	40	34.1694	40	35.0412	32.4839	30.6376	33.3722	34.8377	33.0807		35.1927				34.2244	40		35.3524	1
N19	hsa-miR-653-4395403	hsa-miR-653-5p	40	40	40	40	40	40	40	40	40	40	40	40	40	40	40	40	40	40	40	40	40	40	40	40	40	40	40	0
N20	hsa-miR-654-3p-4395350	hsa-miR-654-3p	40	40	40	40	40	32.5078	32.6963	40	40	40	40	40	40	40	40	33.2638	34.0036	40	40	34.4582	40	40	40	40	40	40	38.7281	0
N21	hsa-miR-654-5p-4381014	hsa-miR-654-5p	40	40	40	40		40	40	40	40	40	40	40	40	40	40	40	40	40	40	40	40	40	40	40	40	40	40	0
N22	hsa-miR-655-4381015	hsa-miR-655-3p	40	40	40	40	40	34.7939	35.5332	40	35.7394	40	40	37.1992	40	40	40	40		36.126	35.9899	33.831		33.5448	34.9832	40	40		38.1626	0
N23	hsa-miR-660-4380925	hsa-miR-660-5p	27.5561	28.1029	28.974	30.6304		27.4397	28.4866	31.0244	27.5196		24.5574	32.0186	28.1778	27.5565	24.9053	28.0984	27.8216	28.8886	30.8148	27.33	30.9446	27.2647	29.425	27.2007	29.1651	32.5685	28.603	2
N24	hsa-miR-671-3p-4395433	hsa-miR-671-3p	33.3358	31.9135	34.0346	32.4771	40	34.8497	33.8892	40	32.7829	40	40	40	35.5419	32.0206	31.2228	33.8906	33.9521	33.4987	40	32.6796	40	33.2278	33.916	34.7106	35.7125	35.3169	35.3451	1
O1	hsa-miR-672-4395438	hsa-miR-672	40		34.2234	40	35.1647	40	40	40		40	32.7197	40	40	40	32.0359	40	40	40	40		40	32.8735	40	40	40	40	38.566	0
O2	hsa-miR-674-4395193	hsa-miR-674	40	40	40	40	40	40	40	40	40	40	40	40	40	40	40	40	40	40	40	40	40	40	40	40	40	40	40	0
O3	hsa-miR-708-4395452	hsa-miR-708-5p	40	40	40	40	40	40	40	30.106	34.017	40	33.9455	40		40		40	40	40	40	40	40	33.4135	33.0427	40	30.5606	40	38.1285	0
O4	hsa-miR-744-4395435	hsa-miR-744-5p	28.1763	28.9782	29.8185	29.2691	29.1376	28.7538	29.6478	31.3085	30.3518	32.7391	29.0438	32.5595	30.0911	29.0516	27.7201	28.9222	29.2944	29.2853	31.5537	28.7266	30.3763	29.1942	30.2877	29.0643	31.4137	40	30.1833	1
O5	hsa-miR-758-4395180	hsa-miR-758-3p	40	40	33.1688	34.799		33.6872			40	36.6829			36.9053	33.9025		40		34.0819	40	40	40		40	40	32.9108		37.4199	0
O6	hsa-miR-871-4395465	hsa-miR-871-5p	40	40	40	40	40	40	40	40	40	40		40	40	40	40	40	40	40	40	40	40	40	40	40	40	40	40	0
O7	hsa-miR-872-4395375	hsa-miR-872	40	40	40	40	40	40	40	40	40	40	40	40	40	40	40	40	40	40	40	40	40	40	40	40	40	40	40	0
O8	hsa-miR-873-4395467	hsa-miR-873-5p	40	40	40	40	40	40	40	40	40	40	40	40	40	40	40	40	40	40	40	40	40	40	40	40	40	40	40	0
O9	hsa-miR-874-4395379	hsa-miR-874-3p	40	40	40	40	40	40	40	40	40	40	40	40	40	40	40	40	40	40	40	40	40	40	40	40	40	40	40	0
O10	hsa-miR-875-3p-4395315	hsa-miR-875-3p	40	40	40	40	40	40	40	40	40	40	40	40	40	40	40	40	40	40	40	40	40	40	40	40	40	40	40	0
O11	hsa-miR-876-3p-4395336	hsa-miR-876-3p	40	40	40	40	40	40	40	40	40	40	40	40	40	40	40	40	40	40	40	40	40	40	40	40	40	40	40	0
O12	hsa-miR-876-5p-4395316	hsa-miR-876-5p	40	40	40	40	40	40	40	40	40	40	40	40	40	40	40	40	40	40	40	40	40	40	40	40	40	40	40	0
O13	hsa-miR-885-3p-4395483	hsa-miR-885-3p	40	40	40		40	40	40	40	40	40	40	40	40	40		40	40	40	40	40	40		40	40	40	40	40	0
O14	hsa-miR-885-5p-4395407	hsa-miR-885-5p	28.922	30.4899	29.1906	30.6784	29.1442	29.4463	30.7253		28.9445	40	28.9619	31.2385	28.7205	25.5563	27.3369	27.5656	27.7728	30.0631	28.7204	29.3053	29.5989	27.6578	27.2808	29.3345	30.3831	30.1936	29.4892	1
O15	hsa-miR-886-3p-4395305	hsa-miR-886-3p	40	40	40	40	40	40	40	40	40	40	40	40	40	40	40	40	40	40	40	40	40	40	40	40	40	40	40	0
O16	hsa-miR-886-5p-4395304	hsa-miR-886-5p	34.8821	40	40	40	35.6916	40			40	40	40	40	40	36.0054	34.6359	40	32.003	33.1592	40	40	40	33.409	36.0059	34.0524	33.5126	40	37.6399	0
O17	hsa-miR-887-4395485	hsa-miR-887-3p	40	40	40	40	40	40	40	40	40	40	40	40	40	40	40	40	40	40	40	40	40	40	40	40	40	40	40	0
O18	hsa-miR-888-4395323	hsa-miR-888-5p	40	40	40	40	40	40		40	40	40	40	40	40	40	40	40	40	40	40	40	40	40	40	40	40	40	40	0
O19	hsa-miR-889-4395313	hsa-miR-889-3p	40	40	40		40	35.399	35.0859	40	40	40		40	40	40	40	40	40	40	40	34.1584	40		40	40	40	34.7959	39.1061	0
O20	hsa-miR-890-4395320	hsa-miR-890	40	40	40	40	40	40	40	40	40	40	40	40	40	40	40	40	40	40	40	40	40	40	40	40	40	40	40	0
O21	hsa-miR-891a-4395302	hsa-miR-891a-5p	30.5867	30.4435	29.4523	31.7655	31.1918	33.2824	32.2596	30.5456	28.9805		30.8845	31.417	29.9789	29.7067	28.0739	34.1229	30.2299	30.9286	32.6063	30.8578	30.9957	29.7849	34.6544	31.0105	31.8224	40	31.4233	1
O22	hsa-miR-891b-4395321	hsa-miR-891b	40	40	40	40	40	40	40	40	40	40	40	40	40	40	40	40	40	40	40	40	40	40	40	40	40	40	40	0
O23	hsa-miR-892a-4395306	hsa-miR-892a	40	40	40	40	40	40	40	40	40	40	40	40	40	40	40	40	40	40	40	40	40	40	40	40	40	40	40	0
B23	hsa-miR-92a-4395169	hsa-miR-92a-3p	21.0875	23.2774	23.3397	24.7838	23.2309	22.6946	23.3034	25.2935	23.3938	28.0821	20.8197	25.5651	23.2959	22.6261	20.5475	21.3546	22.4492	21.5826	23.4121	21.8676	23.8969	22.1665	23.635	22.4066	22.6354	26.3106	23.1945	2
B24	hsa-miR-93-4373302	hsa-miR-93-5p	25.4423	27.0649	27.2329	28.6328	26.758	26.5598	28.4852	29.2138	27.0723		25.1268	29.5803	26.7858	26.225	24.4554	26.4304	25.9248	26.6372	28.1455	26.002	28.0428	25.413	27.5167	25.5676	26.9687	30.2037	27.0195	2
A8	hsa-miR-9-4373285	hsa-miR-9-5p		40	40	40	40	40	40	40	40	40	40	40	40	40	40	40	40	40	40	40	40	40	40	40	40	40	40	0
C1	hsa-miR-95-4373011	hsa-miR-95-3p		40	33.9962	35.7147		40	40	40		40	40	40	40	32.1875			33.8708		40	40	33.7701	40	35.9435		33.5001	40	37.8412	0
C2	hsa-miR-96-4373372	hsa-miR-96-5p	40	40	40	40	40	40	40	40	40	40	40	40	40	40	40	35.1225	40	40	40	40	40	40	40	40	40	40	39.8124	0
C3	hsa-miR-98-4373009	hsa-miR-98-5p		40	40	40	40	40	40	40	40	40	40	40	40	40	40		40	40		40	40		40	40	40	40	40	0
C4	hsa-miR-99a-4373008	hsa-miR-99a-5p					40			40	32.9852	40			40		40			40	34.441					40			38.6029	0
C5	hsa-miR-99b-4373007	hsa-miR-99b-5p	28.1334	31.3557	33.2105	31.6171	32.385	28.8334	30.4741	31.1511	32.1883	40	31.6495		32.5675	30.716	29.2112	29.9801	31.4125	29.7218	31.5824	32.0311		31.0927	30.7884	31.8194		33.3623	31.5341	1
A11	MammU6-4395470	MammU6		34.8805		32.0091		32.7246	35.1531		32.1755	33.9134	34.3399	30.0112	33.2967	32.8313	30.8451	32.322	32.437	32.1587	31.8206	35.7091	32.8518		35.9163	33.553	36.8099	33.8964	33.3169	2
A12	MammU6-4395470	MammU6	29.6828	35.4884	34.1958	32.1756	37.7626	33.1316	33.9888	33.4968	32.2092	33.6053		31.927	34.9191	32.6201	29.1641	29.7367	33.4162	32.5871	31.8899	34.7738			33.3772	33.9762		34.0478	33.0987	1
B11	MammU6-4395470	MammU6	30.4632	34.6707	34.3577	31.2891		33.8411	34.0024		32.0186	33.7764		31.6976	33.5099	32.8242	32.0213	32.1457	32.7667	31.9366	31.9745	33.2885			33.172	32.8848	35.1466	33.0443	32.8968	2
B12	MammU6-4395470	MammU6	30.38	34.0972	36.5944	31.3043		33.4532	33.9128		31.7311	33.5163	33.4993	31.9395	33.3106	32.9245	30.8538		32.5182	31.7668	31.4764	34.5357			34.2472	33.6683	34.0477	34.012	33.0376	2
C11	RNU44-4373384	RNU44	40	40	40	40	40	40	40	40	40	40		40	40	40		40		40	40	40			40	40	40	40	40	0
E11	RNU48-4373383	RNU48	35.4377	35.31	40	40	40	35.9206	36.9731	33.8557	33.7613	40	32.5739	40	35.096	37.5565	31.2421	35.3003	34.1093	33.7757	40	34.8565	33.0913	31.4502	35.679	33.8334	40	40	36.147	1

## Sheet: Normalized
Qbase+ globally normalized data
Target.Name	Hyper1	Hyper10	Hyper11	Hyper12	Hyper13	Hyper2	Hyper3	Hyper4	Hyper5	Hyper6	Hyper7	Hyper8	Hyper9	Hypo1	Hypo10	Hypo11	Hypo12	Hypo13	Hypo2	Hypo3	Hypo4	Hypo5	Hypo6	Hypo7	Hypo8	Hypo9	Include
ath-miR159a-4373390	-0.359816	0.173527	0.277587	0.0311859	-0.375886	-0.130219	0.222587	0.356702	-0.0838816	0.0128144	-0.283261	0.169246	0.120188	-0.352789	-0.385043	-0.0581253	0.0877043	0.235055	0.353631	0.138904	0.210584	0.307984	-0.137466	-0.521758	-0.354732	-0.143772	2
has-miR-155-4395459	0.13157	0.505982	0.309523	0.459237	-2.3169	0.0244295	0.328875	0.52569	0.309069	-0.23699	0.308158		-1.94911	-2.26239	0.420725	0.160937	0.311266	0.190858	0.0432404	0.313851	0.654836	0.313234	0.173126	-0.163344	0.36892	0.369278	1
hsa-let-7a-4373169					-0.454811		-0.63794		-0.653538	-0.712934	-0.603846	-0.59389	-0.0870221	-0.400301	-0.736791	-0.839539			-0.709971						2.20531	2.30239	0
hsa-let-7b-4395446	-0.0767022	-0.0937261	0.0775434	0.658346	-0.380448	0.0419319	0.445566	0.31117	-0.300931	-0.103795		-0.740408		-1.20794	-0.939675	0.428932	0.962462	-0.273727	0.330117	0.39114	0.761527	0.279934	0.373731	-0.090698	0.29671	-0.958704	2
hsa-let-7c-4373167	0.455663	0.803737	-1.85726	0.494586	-0.716604	0.171612	0.169727	0.346022		-0.998672	-0.356851	0.659438	-1.25038	0.136342	-1.90015	0.721977	0.461838	-1.7139	0.542359	0.39378	0.710844	0.515147	0.0168946	0.531599	-0.0291525	0.357489	1
hsa-let-7d-4395394	0.543046	0.0877711	-1.66047	0.30086	-0.753895	-0.26902	0.114177	0.250952	0.0354497	0.258375	-0.164849	-0.159107		-0.33006	-0.249917	-0.0992845	0.321522	-0.109802	0.25999	0.340742	0.377578	0.0853292	-0.108619	0.163286	0.00998745	-0.0075621	2
hsa-let-7e-4395517	0.365098	0.131084	0.291394	0.805521	-0.390705	-0.327258	0.345414	-0.0909108	-0.0350366	0.00416629	-0.488876	0.129067	-0.271692	-0.125267	-0.048089	-0.244201	0.606516	0.337231	-0.106144	0.00706317	0.411384	-0.200435	0.091338	-0.0599146	-0.56158	-0.855035	2
hsa-let-7f-4373164			-0.602054		-0.362961	-0.596464			-0.561688			-0.50204	0.00482822	-0.308451	-0.64494		1.68912		-0.618121						0.798871	0.925267	0
hsa-let-7g-4395393	0.121063	0.0201454	-0.043673	0.205123	-0.153653	-0.165445	0.315967	-0.28136	-0.121189	-0.0323509	-0.139137	0.0343017		-0.70062	-0.321155	0.346372	0.662766	0.0427597	0.494104	0.540332	0.579202	-0.393147	0.470538	0.292704	-0.629874	-0.779383	2
hsa-miR-100-4373160	0.673789	-1.24702								1.17678	0.810228	-1.10846	-0.601591			1.07238		-1.06511	-1.22454			-1.23403	0.74515		0.91509	-1.00262	0
hsa-miR-101-4395364	0.205078	-0.289199	0.305609	0.797255	0.39816	-0.141991	0.526055	0.145031	0.179004	-2.19362	-2.08453	-0.322176	-1.56771	0.12634	0.407494	0.440677	0.843759	-0.340422	0.941521	0.388543	0.560628		0.259229	0.146942	-0.11246	0.0498147	1
hsa-miR-103-4373158	0.374107	0.16405	-0.229759		0.0772019	-0.289802	0.281547		0.00207857		0.0592728		-2.2632	-0.378967	-0.469523	0.296918	0.678746			0.514787	0.601107	0.143925	0.464024	0.390522	0.0267222	-0.585001	1
hsa-miR-105-4395278	-0.194133	-0.045677	-0.00712925	-0.162706	0.231964	-0.00153934	0.0488353	-0.138288	0.0332364	-0.0261594	0.0829293	0.0928848	0.599753	0.286474	-0.0500158	-0.152764	-0.287472	0.136232	-0.0231965	-0.159484		-0.0326819	-0.160097	-0.158205	0.0013939	0.198723	0
hsa-miR-106a-4395280	-0.0136642	0.16751	-0.166026	0.249246	-0.242597	-0.0212308	-0.00745545	0.333493	-0.311844	0.0179615	0.14294	-0.0566936	-0.748455	-0.405784	-0.129639	0.236814	0.517466	0.241824	0.109101	0.0907705	0.71976	-0.162553	0.300763	0.152455	-0.100283	-0.348836	2
hsa-miR-106b-4373155	0.0401684	-0.0773043	0.340976	0.362937	-0.253482	-0.14366	0.0545543	0.145205	0.0782589	-0.0869999	-0.196388	-0.108669	-1.06509	-0.443955	-0.0948767	0.350751	0.399069	-0.522449	0.267693	0.218377	0.450882	-0.0687247	0.34973	0.33487	0.040325	-0.436666	2
hsa-miR-107-4373154	-0.801789			-0.770362	1.29944	-0.609196	-0.558821		-0.57442		1.45979		-0.00790382	-0.321183		1.00591		-0.471424	-0.630853	1.09757		1.04313					0
hsa-miR-10a-4373153	0.912127	0.483993	-1.8893	0.744393	0.22888	0.103108	0.645731	0.479944	-0.485226	0.540288			-1.28242	0.286818	0.260797	0.0630137	-0.493215	0.696836	-1.90537	0.861598	0.291489		-0.134635	-0.0452841	0.206494	0.50129	1
hsa-miR-10b-4395329		-0.11782	-0.0792723	-0.234849	0.159821	-0.0736824	-0.0233078		-0.0389066	-0.0983025	0.0107862	0.0207417	0.52761	0.214331	-0.122159	-0.224907	-0.359615	0.0640891	-0.0953396	-0.231627	-0.44265	-0.104825	-0.23224	-0.230348	1.87138		0
hsa-miR-122-4395356	-0.389211	0.0506163	0.493754	-0.0941455	0.432659	0.643163	0.367252	0.0189533	-0.583505	0.217048	0.193666	-0.469622	-0.805686	-0.0655881	-0.0831359	0.353362	0.0406187	-0.421434	-0.20003	1.1128	0.524612	0.130492	-0.37446	-0.339094	-0.0147536	-0.315014	2
hsa-miR-124-4373295	-0.194133	-0.045677	-0.00712925	-0.162706	0.231964	-0.00153934	0.0488353	-0.138288	0.0332364	-0.0261594	0.0829293	0.0928848	0.599753	0.286474	-0.0500158	-0.152764	-0.287472	0.136232	-0.0231965	-0.159484		-0.0326819	-0.160097	-0.158205	0.0013939	0.198723	0
hsa-miR-125a-3p-4395310	-0.777743		-0.590739	-0.746316	-0.351646	-0.585149	-0.534775	0.283774	0.877923	1.26254	-0.500681	-0.490725	0.0161427	-0.297136	-0.633626	0.292388	1.04424	1.38663				0.922455	-0.743707	-0.741815	0.570855	-0.384887	0
hsa-miR-125a-5p-4395309	0.738295	0.250233	0.0970815	-0.467079	-0.0574684	-0.327941	-0.390358	0.715023	0.143098	-0.407674	0.0105803	0.164218	-2.1081	-0.188975	0.040732	-0.0185351	0.645535	0.235435	-0.231866	0.144013	0.556393	0.43846	-0.500612	0.19923	0.3312	-0.404902	1
hsa-miR-125b-4373148	0.462061	-0.362397	0.532436	0.007656	0.176825	0.108304	0.438037	0.267476	-0.58925	0.030059	-0.153634		-1.80965		-0.144288	0.131944	0.571836			0.782527	0.257245	0.17381	0.0834537	-0.216078	0.248398	-2.21068	1
hsa-miR-126-4395339	0.283818	0.166699	0.180415	0.0266877	-0.137962	-0.0463403	0.0138394	0.129402	0.0159351	0.0471523	0.306041	-0.105091	-0.833878	-0.291509	-0.0713666	0.0587259	0.376295	-0.037516	-0.0165256	0.138196	0.371022	-0.0217797	0.0825589	0.122653	-0.0972385	-0.362817	2
hsa-miR-127-3p-4373147	1.2082	-2.27341	0.168799	0.630592	0.692998	0.550035	-2.1789	-2.36602	0.8433	-2.25389	0.578952	0.808047	-1.62798	1.04518	-0.168137	0.477893	0.369265	0.357358	-0.195772	-0.104484	0.590398	-0.503544	0.236123	0.739193	0.505736	-0.35239	1
hsa-miR-127-5p-4395340	-0.186911	-0.0384555	9.22385e-05	-0.155484	0.239185	0.00568215	0.0560567	-0.131067	0.0404579	-0.0189379	0.0901508	0.100106	0.606974	0.293695	-0.0427943	-0.145542	-0.28025	0.143454	-0.015975	-0.152263	-0.363286	-0.0254604	-0.152875	-0.150983	0.00861539	0.205945	0
hsa-miR-128-4395327	0.239343	0.0684808	0.760638	0.493739	0.0201577	0.184133	-0.00625084	0.375871	0.295827	-0.0557928	-2.5038	0.285083		-2.30026	-0.440402	-0.469666	0.203015	-0.0896668	0.303477	0.33734	0.272259	0.249687	0.276101	0.0896089	0.547363	0.438317	1
hsa-miR-129-3p-4373297	-0.172616	-0.0241602	0.0143876	-0.141189		0.0199775	0.0703521	-0.116771	0.0547533	-0.00464258	0.104446	0.114402	0.62127	0.30799	-0.028499	-0.131247	-0.265955	0.157749	-0.0016797	-0.137967	-0.34899	-0.0111651	-0.13858	-0.136688	0.0229107	0.22024	0
hsa-miR-129-5p-4373171	-0.181357	-0.0329009	0.00564686	-0.14993	0.24474	0.0112368	0.0616114	-0.125512	0.0460125	-0.0133833	0.0957054	0.105661	0.612529	0.29925	-0.0372397	-0.139988	-0.274696	0.149008	-0.0104204	-0.146708	-0.357731	-0.0199058	-0.14732	-0.145429	0.01417	0.211499	0
hsa-miR-130a-4373145	0.186914	0.106428	-0.0191117	0.433483	-0.388542	-0.281764	0.029821	0.249694	0.198419	0.0619274	-0.251336	-0.216636	-0.72536	-0.52291	-0.230849	-0.0358401	0.216326	0.0464084	0.0579473	0.148111	0.358517	0.335274	0.30573	-0.229262	-0.0055644	-0.0864597	2
hsa-miR-130b-4373144	0.395242	0.274552	0.383957	0.174839	-0.551767	0.172211	0.0904511	0.198161	0.0860713	0.0688585	-0.920035	-0.314367	-0.579182	-0.813678	-0.00264578	0.0325229	0.0879497	-0.125066	0.138436	-0.0244529	0.300362	0.5342	0.313699	-0.292233	-0.280132	-0.135539	2
hsa-miR-132-4373143	0.184583	0.359123		0.244145	-2.39213	0.500381		0.740608	-0.011753	0.380489		-2.53121	-2.02434	-2.33762	0.994035	0.729402	0.913453			-0.0368587	0.947993	0.866601	0.751362	-0.0786295	0.526633	0.226931	1
hsa-miR-133a-4395357	0.296783	0.565872	0.553803	-0.426555	-0.453686	0.798187	0.601478	0.00538611	0.297518	-0.371308	1.06907	-0.365685	-1.66356	0.00502327	0.814674	0.491728	0.271754		0.547695	0.875495	0.298158	-0.651883	-0.200584	0.736114	-0.728591	-2.06459	1
hsa-miR-133b-4395358			1.01931	-0.625989	-0.231319		-0.414448			-0.489442	1.02826	-0.370398	0.13647	-0.176809	0.366985			-0.327051		0.744048	1.22913	-0.495965	-0.62338	0.828177	-0.461889	-0.26456	0
hsa-miR-134-4373299	1.24254	-1.57323					-1.47872		0.693916		0.514996	-1.43467	-0.927803			0.126483	0.397985		-1.55075			1.26281			1.19646	0.803849	0
hsa-miR-135a-4373140	-0.22113	-0.0726739	-0.0341262	-0.189703	0.204967	-0.0285363	0.0218383	-0.165285	0.0062395	-0.0531563	0.0559324	0.0658878	0.572756	0.259477	-0.0770127	-0.179761	-0.314469	0.109235	-0.0501935	-0.186481	-0.397504	-0.0596788	-0.187094	-0.185202	-0.025603	0.171726	0
hsa-miR-135b-4395372	-0.181155	-0.0326992		-0.149728	0.244941	0.0114384	0.061813	-0.12531	0.0462142	-0.0131816	0.0959071	0.105863	0.61273	0.299451	-0.037038	-0.139786	-0.274494	0.14921	-0.0102187	-0.146506	-0.357529	-0.0197041	-0.147119	-0.145227	0.0143717	0.211701	0
hsa-miR-136-4373173	-0.213005		-0.0260016	-0.181578	0.213091	-0.0204117	0.0299629	-0.15716	0.0143641	-0.0450317	0.064057	0.0740124	0.58088	0.267601	0.606011	-0.171636	-0.306344	0.11736	-0.0420688		-0.389379	-0.0515542	-0.178969	-0.177077	-0.0174784	0.179851	0
hsa-miR-137-4373301	-0.181357	-0.0329009	0.00564686	-0.14993	0.24474	0.0112368	0.0616114	-0.125512	0.0460125	-0.0133833	0.0957054	0.105661	0.612529	0.29925	-0.0372397	-0.139988	-0.274696	0.149008	-0.0104204	-0.146708	-0.357731	-0.0199058	-0.14732	-0.145429	0.01417	0.211499	0
hsa-miR-138-4395395	1.31113	0.693909	1.67749	-0.704843	-0.310174	0.51704	-0.493302	-0.680425	-0.508901	1.84158	-0.459208	0.946749	0.0576155	-0.255664	-0.592153	0.573255		-0.405905	-0.565334	0.0317902	0.98418	-0.574819	-0.702234	0.241662	-0.540743	-0.343414	0
hsa-miR-139-3p-4395424	-0.76558	1.22739	-0.578577	-0.734153	-0.339484	-0.572987		1.14519		-0.597607		-0.478563	0.0283052	-0.284974	-0.621463		-0.858919	-0.435215	-0.594644			1.46332	-0.731544		1.85528	1.35875	0
hsa-miR-139-5p-4395400	0.0429235	0.315764	-0.295267	0.0603284		-0.316248	0.124415	0.278147	-0.012169	0.0734248	0.575759	-0.231043		-0.69233	0.0822018	-0.186955	0.0312512	0.0327604		0.277096	0.080544	-0.0464966	0.0930038	-0.00551378	0.165242	-0.159921	2
hsa-miR-140-3p-4395345	0.0984009	0.119801	0.0255706	0.60756		0.148358	0.196729	0.0766237	0.133196	0.0276221	-0.0973045		-1.44872	-0.451066	0.135439	0.630121	0.651599	-0.0252757	0.335548	0.0829615	0.402784	-0.708238	0.317551	0.25196	-0.507768	-0.227433	1
hsa-miR-140-5p-4373374	0.30295	0.301298	0.510251	0.39717	-0.546574	0.262703	0.00179095	0.361392	-0.620871	0.0306619	-0.863595	-0.575646	-2.10745	-0.563772	0.122943	0.577042	0.631887	-0.0828975	0.245801	0.380868	0.451952	-0.074916	0.510469	0.0268439	0.0934203	-0.79524	1
hsa-miR-141-4373137	-0.391645	-0.243189	-0.204641	-0.360217	0.0344519	-0.199051	-0.148676	-0.3358	1.26075		-0.114582		0.402241	0.0889619	-0.247527	-0.350275	-0.484983	-0.0612796	-0.220708	-0.356996	1.41209	-0.230194	0.97538	-0.355716	-0.196118	0.00121146	0
hsa-miR-142-3p-4373136	0.501649	0.110888	-0.106005	0.0894444	-0.381397	-0.212644	-0.714031	0.145065	0.0475268	0.0687628	-0.192497	0.339908	-1.9393	-0.0237542	-0.752233	-0.164394	0.753294	-0.134358	0.379051	0.560301	0.428454	0.371613	0.44514	0.072115	0.117595	0.12385	1
hsa-miR-142-5p-4395359	-0.617181	-0.468725			-0.191084	-0.424587	1.07061	-0.561336	1.26118	-0.449207	-0.340118	1.24539	0.176705	-0.136574		-0.575811	1.48597	-0.286815	-0.446244	-0.582532	0.344763	-0.45573	-0.583144	-0.581252	1.0765	-0.224324	0
hsa-miR-143-4395360	0.27853	0.460908	0.679	0.343163		0.0102086	0.0365414	0.0775131	0.0229517	0.176161	-0.37617	-0.473603	-1.97305	-0.360667	0.144965	0.39113	0.163779	-0.867894	0.129121	0.220936	0.573403	-0.297115	0.287747	0.144986	-0.0599729	-0.213861	1
hsa-miR-1-4395333	0.8284	-0.508801	0.938514	-0.62583	-0.231161	-0.464664	-0.414289	-0.601412	-0.429888	-0.489284	1.47738	-0.37024	0.136628	-0.176651	-0.51314	-0.615888	-0.750596	-0.326892	1.63502	1.22843		-0.495806	-0.623221	-0.621329	-0.461731	-0.264401	0
hsa-miR-145-4395389	0.346403	-0.167107	0.211761	-0.0970601	-0.391324	-0.0758807	-0.18941	0.421775	-0.291045	0.103802	0.0318521	-0.427804	-0.576761	-0.149904	0.0556515	-0.227707	-0.17742	-0.36999	0.17422	0.201087	-0.201895	0.205775	0.0155271	0.248128	0.577045	0.488849	2
hsa-miR-146a-4373132	0.23918	0.116075	-0.0921869	0.0177652	-0.472662	-0.0219978	-0.109164	0.884014	-0.112566	0.0713176	0.217905	-0.324277	-0.446481	-0.269986	-0.112706	-0.130896	-0.0180246	0.0640619	-0.286185	-0.0544957	0.594835	0.266133	0.00428878	-0.0640253	0.170111	-0.117179	2
hsa-miR-146b-3p-4395472	-0.342869	-0.194413	-0.155865	-0.311442	0.0832278	-0.150275	-0.0999005	-0.287024	-0.115499	-0.174895	1.5634	-0.055851	0.451017	0.137738	0.838418	-0.3015	-0.436207	-0.0125036	-0.171932	-0.30822	-0.519243	1.51901	-0.308832	-0.30694	-0.147342	0.0499874	0
hsa-miR-146b-5p-4373178	0.293945	-0.0988896	0.225181	0.1925	-0.00672806	0.0392591	0.129483	0.321464	-0.086229	0.110886	-0.116285	-0.180099	-0.777585	-0.39516	-0.143181	0.155792	0.360903	0.0579684	-0.101995	0.205414	0.47702	-0.175677	0.0730401	0.0886861	-0.0573279	-0.764871	2
hsa-miR-147-4373131	-0.287051	-0.138595	-0.100047	-0.255624	0.139046	-0.0944571	1.82341	-0.231206	1.13795	-0.119077	-0.00998848	-3.30035e-05	0.506835	0.193556	-0.142934	-0.245682	-0.380389	0.0433144	-0.116114	-0.252402	-0.463425	-0.1256	-0.253014	-0.251123	-0.0915239	0.105805	0
hsa-miR-147b-4395373	-0.215921	-0.0674652	-0.0289174	-0.184494	0.210175	-0.0233275	1.02941	-0.160076	0.0114482	-0.0479476	0.0611411	0.0710966	0.577965	0.264685	-0.071804	-0.174552	-0.30926	0.114444	-0.0449847	-0.181272	-0.392295	-0.0544701	-0.181885	-0.179993	-0.0203943	0.176935	0
hsa-miR-148a-4373130	0.399214	-0.0193552	0.499658	0.328543	-0.218549	0.094951	-0.100795	0.237782	0.0282878	0.301918	-0.193172	-0.0756556	-1.04545	-0.671318	0.0712448	0.29381	0.295636	-0.547927	0.244597	0.205379	0.134262	-0.467913	0.274776	0.210579	-0.430212	-0.339577	2
hsa-miR-148b-4373129	0.906009	0.653263	0.179273	0.596771	-1.85352	-0.137374	0.14784	0.203582	0.581546	0.586406	0.509453	-1.99259	-1.48573	-0.356671	0.171088	0.657131	0.663278		0.354964	0.548494	0.285412	-0.084045	0.721797	0.445592	0.00469748	-1.88676	1
hsa-miR-149-4395366	-0.194133	-0.045677	-0.00712925	-0.162706	0.231964	-0.00153934	0.0488353	-0.138288	0.0332364	-0.0261594	0.0829293	0.0928848	0.599753	0.286474	-0.0500158	-0.152764	-0.287472	0.136232	-0.0231965	-0.159484		-0.0326819	-0.160097	-0.158205	0.0013939	0.198723	0
hsa-miR-150-4373127	-0.127563	0.257409	-0.173469	-0.224459	-0.205519	-0.316622	0.322974	0.397881	-0.36371	0.0221145	0.123661	-0.506248	-0.941822	-0.68571	0.346708	0.321462	0.407189	0.175127	-0.252009	0.473829	0.22158	0.0684685	0.190697	0.112451	0.41703	-0.141999	2
hsa-miR-152-4395170	0.580396	0.182401	-0.19845	0.315011	-0.235957	0.101944	-0.483537	0.543712	0.295311	0.197207	0.0796019	-0.00157253	-2.25398	-1.14744	0.307465	0.0835525	0.0468895	-0.0400087	-0.235372	0.378155	0.212814	0.313592	0.208453	0.381039	0.0506426	-0.254333	1
hsa-miR-153-4373305		-0.0338781	0.0046696	-0.150907	0.243762	0.0102595	0.0606341	-0.126489	0.0450353	-0.0143605	0.0947281	0.104684	0.611552	0.298272	-0.0382169	-0.140965	-0.275673	0.148031	-0.0113977	-0.147685	-0.358708	-0.020883	-0.148298	-0.146406	0.0131927	0.210522	0
hsa-miR-154-4373270	-0.181357	-0.0329009	0.00564686	-0.14993	0.24474	0.0112368	0.0616114	-0.125512	0.0460125	-0.0133833	0.0957054	0.105661	0.612529	0.29925	-0.0372397	-0.139988	-0.274696	0.149008	-0.0104204	-0.146708	-0.357731	-0.0199058	-0.14732	-0.145429	0.01417	0.211499	0
hsa-miR-15a-4373123	-0.245667	-0.0972114				-0.0530737	-0.00269912		-0.0182979	-0.0776938			0.548218	0.234939		-0.204298						-0.0842162					0
hsa-miR-15b-4373122	0.187475	-0.0302195	0.0992031	0.422484	-0.495545	-0.208715	-0.198753	0.274877	-0.122736	0.00727769	-0.198161	-0.456638		-0.738012	-0.439133	0.217184	0.391612	-0.137056	-0.00848019	0.250583	0.405678	0.0746087	0.416539	0.323184	0.147217	-0.0868644	2
hsa-miR-16-4373121	0.0183688	-0.105751	0.0181222	1.05439	-0.567076	0.154315	0.322312	-0.338846	-0.219648	0.041297	-0.219866	-0.0753382	-0.234433	-0.462113	-0.143093	0.376481	0.829026	-0.146514	0.567812	0.23351	0.885935	-0.647636	0.438376	0.206264	-0.587734	-0.968404	2
hsa-miR-17-4395419	-0.0658568	0.114324	-0.172867	0.465298	-0.319564	0.0192293	0.0550248	0.419345	-0.275933	0.0331535	-0.0300921	-0.292803	-0.828249	-0.35788	-0.0598766	0.263459	0.426776	-0.20183	0.174632	0.154663	0.760732	-0.0834728	0.341021	0.172459	0.0261452	-0.360869	2
hsa-miR-181a-4373117	0.846072					0.417101			0.96594				-0.673328	-0.986607	0.0498001	0.57367				0.870531			0.142066			-1.07436	0
hsa-miR-181c-4373115	-0.203492	-0.0550359	-0.0164882		0.222605		0.0394763	-0.147647	0.0238775	-0.0355183	0.0735704	0.0835258	0.590394	0.277115	-0.0593747			0.126873	-0.0325554	-0.168843	-0.379866	-0.0420408	-0.169456	-0.167564	-0.00796504	0.189364	0
hsa-miR-182-4395445	-0.181729	-0.033273	0.0052747	-0.150302	0.244368	0.0108646	0.0612392	-0.125884	0.0456404	-0.0137554	0.0953332	0.105289	0.612157	0.298878	-0.0376118	-0.14036	-0.275068	0.148636		-0.14708	-0.358103	-0.0202779	-0.147693	-0.145801	0.0137978	0.211127	0
hsa-miR-183-4395380	-0.460694	-0.312238	-0.27369		-0.034597	-0.2681	0.936343	-0.404849	1.03095	-0.29272	-0.183631	-0.173676	0.333192	0.019913	-0.316576	0.788228		-0.130328	-0.289757			-0.299243			0.877003	-0.0678375	0
hsa-miR-184-4373113	-0.744201	-0.595745	1.25874	-0.712774	-0.318105	1.56371	1.23744	1.25335	-0.516832	1.39623	-0.467139	-0.457184	0.0496842	-0.263595	-0.600084	-0.702832	1.29416	-0.413836	-0.573265		1.46174	-0.58275	-0.710165	-0.708273	-0.548675	-0.351345	0
hsa-miR-185-4395382	-0.00376868	0.251056	0.219461	0.650148		0.0527561	0.132099	0.399187	-0.0118412	-0.100151	-0.517153	0.0207446	-2.41586	-1.03796	-0.200373	0.445394	0.530546	-0.037835	0.216837	0.138388	0.835048	0.245951	0.442042	0.314164	-0.040562	-0.288981	1
hsa-miR-186-4395396	0.158461	0.258696	-0.0869565	0.334123	-0.498508	0.232596	-0.149104	-0.0860312	-0.238848	-0.00918986	0.127882	-0.169789	-0.45652	-0.55813	0.161888	0.467974	0.671087	-0.0202897	0.103909	0.0367344	0.40499	-0.110702	0.427247	0.0997501	-0.0776651	-0.640369	2
hsa-miR-187-4373307	-0.181357	-0.0329009	0.00564686	-0.14993	0.24474	0.0112368	0.0616114	-0.125512	0.0460125	-0.0133833	0.0957054	0.105661	0.612529	0.29925	-0.0372397	-0.139988	-0.274696	0.149008	-0.0104204	-0.146708	-0.357731	-0.0199058	-0.14732	-0.145429	0.01417	0.211499	0
hsa-miR-188-3p-4395217	-0.181357	-0.0329009	0.00564686	-0.14993	0.24474	0.0112368	0.0616114	-0.125512	0.0460125	-0.0133833	0.0957054	0.105661	0.612529	0.29925	-0.0372397	-0.139988	-0.274696	0.149008	-0.0104204	-0.146708	-0.357731	-0.0199058	-0.14732	-0.145429	0.01417	0.211499	0
hsa-miR-18a-4395533	0.487381	-0.375317		0.327333	-1.6684			1.05864				-1.80748	-1.30061	-1.61389	-0.441065	0.141536	0.88199			-0.27255	0.422705	1.37716	0.179713		1.10347	0.895235	1
hsa-miR-18b-4395328	-0.185839	-0.0373835	0.00116429	-0.154412	0.240257	0.0067542	0.0571288		0.04153	-0.0178659	0.0912228	0.101178	0.608046	0.294767	-0.0417222	-0.14447	-0.279178	0.144526	-0.014903	-0.15119	-0.362214	-0.0243883	-0.151803	-0.149911	0.00968743	0.207017	0
hsa-miR-190-4373110	-0.221827	-0.0733709	-0.0348231	-0.1904	0.20427	-0.0292332	0.0211414	1.00765	0.00554258	-0.0538533	0.0552354	0.0651909	0.572059	0.25878	-0.0777097	-0.180458	-0.315165	0.108538	-0.0508904	-0.187178	-0.398201	-0.0603757	-0.18779	-0.185899	-0.0263	0.171029	0
hsa-miR-191-4395410	0.151475	0.173589	0.283944	0.0419358	-0.288185	0.0532172	0.0531789	0.335282	-0.102605	-0.0419022	0.0840083	-0.119507	-0.524945	-0.343801	-0.188974	0.151028	0.519277	0.0689755	-0.00531311	0.220834	0.586513	-0.128889	0.28327	0.089941	-0.212833	-0.45807	2
hsa-miR-192-4373108	-0.486654	0.180266	0.105503	0.340144	-0.447317	-0.12526	-0.0192154	-0.0478199	-0.402439	-0.106405	-0.158745	-0.414056	-1.01896	-0.487257	0.311804	0.349029	0.347535	-0.332732	0.0965925	0.561919	0.513643	0.062528	0.503208	0.143626	0.0606106	0.0226963	2
hsa-miR-193a-3p-4395361	-0.177939	-0.0294828	0.00906491	-0.146512	0.248158	0.0146548	0.0650294	-0.122094	0.0494306	-0.00996524		0.109079	0.615947	0.302668	-0.0338216	-0.13657	-0.271277	0.152426	-0.00700236	-0.14329	-0.354313	-0.0164877	-0.143902	-0.142011	0.0175881	0.214917	0
hsa-miR-193a-5p-4395392	-0.0345894	-0.186262	0.42214	0.220493		0.293568	-0.732347	0.596174	-0.48031	0.0734253	-0.681639		-2.28589	-0.729731	-0.661882	0.548022	0.791088	0.296635	-0.561127	0.273249	0.32533	0.393146	0.275202	-0.30924	0.393884	0.47585	1
hsa-miR-193b-4395478	-0.0751217	-0.0457024	0.547601	0.0724055	-0.540509	0.367278	0.641922	0.26341	0.0644803	0.613541	0.160509	-1.94999	-1.44313		0.0192656	0.245815	0.00824	0.294761	-0.595428	1.12731	0.921909	-0.292328	-0.254642	0.234847	-0.153268	-0.306424	1
hsa-miR-194-4373106	-0.271727	0.344312	-0.652987	0.149863	-0.32822	-0.223016	-0.0828457	-0.498943	0.331009	0.0205747			-1.68039	-0.533051	0.261406	0.588309	0.678306	0.036464	0.60178	0.623074		-0.303762	0.752494	0.204183	-0.0367251	-0.265785	1
hsa-miR-195-4373105	0.063307	-0.136578	-0.125094	0.897668	-0.532915	-0.0436622	0.156053	-0.358651	0.0991515	0.0625168	0.258459	0.196837	-0.661216	-0.732219	0.309539	0.413336	0.575486	-0.32875	0.891225	0.298386	0.151097	-0.681655	0.59684	0.101365	-0.921261	-0.827831	2
hsa-miR-196b-4395326	-0.408746	-0.26029	-0.221742	1.12429	0.0173504	-0.216153	-0.165778	-0.352901		-0.240773	-0.131684		0.385139	0.0718604	-0.264629	-0.367377	-0.502085	-0.0783811	-0.23781	-0.374097	1.61302	-0.247295		1.46099	-0.213219	-0.01589	0
hsa-miR-197-4373102	-0.161811	0.0173349	0.548658	-0.173051	-0.825165	0.263175	-0.0967525	0.273417		0.0549576	0.0587499	-1.00572			-0.0674795	0.126534	0.298565	-0.513666	-0.222849	0.162959	0.078511	0.367425		-0.0379493	0.291455	0.295316	2
hsa-miR-198-4395384	-0.527952	1.04732	-0.340948	1.26736	-0.101855	1.42411		-0.472107	-0.300583		-0.25089	-0.240934	0.265934	-0.0473453	-0.383835	-0.486583	-0.621291	-0.197587	0.930737	-0.493303	0.617783	-0.366501	-0.493916	-0.492024	-0.332425	-0.135096	0
hsa-miR-199a-3p-4395415	0.533831	0.19997	0.524832	0.0018443	-0.820861	-0.00777474	0.154269	0.0699493	-0.0154237	0.150625	0.368647			-0.0899618	-0.108281	0.083625	0.141117	-0.331295	-0.128628	0.167959	0.421249	-0.479791	0.251738	0.1137	-0.311676	-0.46837	2
hsa-miR-199a-5p-4373272		-0.742831			-0.46519	-0.698693	-0.648318	0.687909	1.3763	0.741602	-0.614224	-0.604269	-0.097401	-0.41068		-0.849917	-0.984625	-0.560922	-0.72035	0.773119	0.383301	0.346271	0.865996	0.978062		-0.498431	0
hsa-miR-199b-5p-4373100	-0.252958	-0.104502	-0.0659543	-0.221531	0.173139	-0.0603643	-0.00998974		-0.0255886	-0.0849844	0.0241043	0.0340598	0.540928	1.33134	-0.108841	-0.211589		0.0774072	-0.0820215	-0.218309		-0.0915069	-0.218922	-0.21703	-0.0574311	0.139898	0
hsa-miR-19a-4373099	-0.0760719	-0.0426369	-0.0373228	0.556892	-0.710329	0.038135	0.178597	0.0945753	0.24488	0.114981	-0.00477364	0.378584	-2.43985	-0.840354	0.0472007	0.305339	0.392728	-0.286728	0.521985	0.234518	0.647787	-0.549468	0.841777	0.255168	-0.153743		1
hsa-miR-19b-4373098	-0.0152628	-0.0854572	0.150753	0.494246	-0.523022	-0.0518029	0.00324273	0.470979	-0.149398	0.0333313	-0.23236	-0.315802	-0.87798	-0.434688	-0.149081	0.0906482	0.401345	-0.302664	0.178324	0.120345	0.514974	0.022735	0.269635	0.234159	0.146502	-0.232851	2
hsa-miR-200a-4378069	-0.181357	-0.0329009	0.00564686	-0.14993	0.24474	0.0112368	0.0616114	-0.125512	0.0460125	-0.0133833	0.0957054	0.105661	0.612529	0.29925	-0.0372397	-0.139988	-0.274696	0.149008	-0.0104204	-0.146708	-0.357731	-0.0199058	-0.14732	-0.145429	0.01417	0.211499	0
hsa-miR-200b-4395362	-0.219987	-0.0715314	-0.0329837	-0.18856	0.206109	-0.0273938	0.0229808		0.007382	-0.0520138	0.0570748	0.0670303	0.573898	0.260619		-0.178618	-0.313326	0.110378	-0.049051			-0.0585363		-0.184059	-0.0244606	0.172869	0
hsa-miR-200c-4395411	0.858785			0.692518	-0.718552	-0.952055			0.466828			-0.857631	-0.350763		0.6038	0.408553		-0.814283	-0.973712	0.623911	1.99941				-0.949122	0.770638	0
hsa-miR-202-4395474	0.254327	0.641651	0.676637	0.406622	-1.14615	0.700012	-1.32928	0.121426	0.722373	0.493648	0.570464		-0.778365	-1.09164	-1.42813	0.0681842	0.743563	0.286775	0.84185	1.40998	0.258007	0.462541	-1.53821	-1.53632	0.336748	-1.17939	1
hsa-miR-203-4373095	-0.0613877	-2.07032	-0.432734	1.36268	0.31001	-0.196878	-0.152033	1.49417	0.370032	0.219055	0.336281		-1.42489	-1.73817	-0.0572645	0.283946	-0.31944	-0.0463166		0.847987	3.0176	0.178223	-0.612671	0.121579	-2.02325	-0.40742	1
hsa-miR-204-4373094	0.688552	0.584126	0.83211	0.451008	-1.29148	0.725163	0.579519		-1.49021	0.830695	0.73112	-1.43056	0.57018	0.616652	0.901012	0.029515	0.803297	0.729438	0.133933	0.648203	-1.89395	-1.55612	-0.352542	0.100091	-1.52205	-1.32472	1
hsa-miR-205-4373093	-0.659326	-0.51087	1.40158	-0.627899	-0.233229	-0.466732	-0.416358	1.39746	-0.431956	-0.491352	-0.382264	-0.372308	1.97835	-0.178719	-0.515209	-0.617957	-0.752664	-0.328961	-0.488389	2.11548	2.87551	-0.497875	1.06581	-0.623398	-0.463799	-0.26647	0
hsa-miR-208-4373091	-0.194133	-0.045677	-0.00712925	-0.162706	0.231964	-0.00153934	0.0488353	-0.138288	0.0332364	-0.0261594	0.0829293	0.0928848	0.599753	0.286474	-0.0500158	-0.152764	-0.287472	0.136232	-0.0231965	-0.159484		-0.0326819	-0.160097	-0.158205	0.0013939	0.198723	0
hsa-miR-208b-4395401	-0.181357	-0.0329009	0.00564686	-0.14993	0.24474	0.0112368	0.0616114	-0.125512	0.0460125	-0.0133833	0.0957054	0.105661	0.612529	0.29925	-0.0372397	-0.139988	-0.274696	0.149008	-0.0104204	-0.146708	-0.357731	-0.0199058	-0.14732	-0.145429	0.01417	0.211499	0
hsa-miR-20a-4373286	-0.122739	-0.00553355	0.211238	0.462106	-0.492052	-0.184204	0.070323	0.0866282	-0.20092	-0.0913885	0.0210121	-0.146795	-0.701584	-0.366228	-0.0847228	0.193588	0.660577	-0.391498	0.303796	0.118571	0.968206	0.0437944	0.222647	0.278997	-0.14112	-0.457461	2
hsa-miR-20b-4373263	-0.242625	-0.174183	-0.258836	0.651277	-0.431481	-0.100618	0.231486	0.387944	-0.256735	0.0052958	-0.113632	-0.219624	-1.05676	-0.477541	-0.0182394	0.305767	0.630972	-0.25457	0.409611	0.205834	0.553279	0.0439444	0.300447	0.240602	0.0103543	-0.177757	2
hsa-miR-210-4373089	-0.181357	-0.0329009	0.00564686	-0.14993	0.24474	0.0112368	0.0616114	-0.125512	0.0460125	-0.0133833	0.0957054	0.105661	0.612529	0.29925	-0.0372397	-0.139988	-0.274696	0.149008	-0.0104204	-0.146708	-0.357731	-0.0199058	-0.14732	-0.145429	0.01417	0.211499	0
hsa-miR-211-4373088	-0.375367		-0.188363	-0.343939	0.05073	-0.182773	-0.132398	-0.319522	-0.147997		-0.0983043	-0.0883488	0.418519	0.10524	-0.231249	-0.333997	-0.468705	-0.0450015	-0.20443	1.60379			-0.34133	-0.339438	0.926163	0.0174896	0
hsa-miR-212-4373087			-0.672846	-0.828422	-0.433753			-0.804005	1.08836		1.44757				1.25663		-0.953188			0.66907	-1.03622	-0.698399	-0.825813	0.691845		-0.466994	0
hsa-miR-21-4373090	0.187363	0.0520889	0.200173	0.510614	-0.440941	-0.0833529	-0.0585881	0.110304	0.0629169	0.174831	-0.0875129	-0.308621	-0.764367	-0.413845	-0.0344015	-0.115527	0.204683	-0.450596	0.0213687	0.0782609	0.663518	0.231229	0.20029	-0.0426275	-0.103421	-0.436141	2
hsa-miR-214-4395417			-0.335334			-0.329744	-0.279369		-0.294968	-0.354364		-0.23532	0.271548	-0.0417308	-0.37822	1.12341			-0.351401			1.34337		-0.486409	-0.32681	-0.129481	0
hsa-miR-215-4373084		1.14023			-0.605516			-0.975768	0.433128	1.05365	0.548865	-0.744595	1.34893	0.663216	1.93613	-0.990244		-0.701248	-0.860676	-0.996964	-1.20799	-0.870162	1.31078	0.852271		-0.638757	0
hsa-miR-216a-4395331	-0.181357	-0.0329009	0.00564686	-0.14993	0.24474	0.0112368	0.0616114	-0.125512	0.0460125	-0.0133833	0.0957054	0.105661	0.612529	0.29925	-0.0372397	-0.139988	-0.274696	0.149008	-0.0104204	-0.146708	-0.357731	-0.0199058	-0.14732	-0.145429	0.01417	0.211499	0
hsa-miR-216b-4395437	-0.181357	-0.0329009	0.00564686	-0.14993	0.24474	0.0112368	0.0616114	-0.125512	0.0460125	-0.0133833	0.0957054	0.105661	0.612529	0.29925	-0.0372397	-0.139988	-0.274696	0.149008	-0.0104204	-0.146708	-0.357731	-0.0199058	-0.14732	-0.145429	0.01417	0.211499	0
hsa-miR-217-4395448	-0.181357	-0.0329009	0.00564686	-0.14993	0.24474	0.0112368	0.0616114	-0.125512	0.0460125	-0.0133833	0.0957054	0.105661	0.612529	0.29925	-0.0372397	-0.139988	-0.274696	0.149008	-0.0104204	-0.146708	-0.357731	-0.0199058	-0.14732	-0.145429	0.01417	0.211499	0
hsa-miR-218-4373081	0.725596	0.709023	-1.37476	0.242888	0.722231	0.622072	0.76724	0.647213	-1.3344	0.300889	-1.28471	-1.27475	-0.767882	-1.08116	0.848217	0.830092	1.17788	-1.2314	1.32646	1.00666	0.990062	0.760696	0.434769	0.584347	-1.36624	-1.16891	1
hsa-miR-219-1-3p-4395206	-0.191167	-0.0427114	-0.0041637	-0.15974	0.234929	0.00142622	0.0518008	-0.135322	0.036202	-0.0231938	0.0858948	0.0958503	0.602718	0.289439	-0.0470502	-0.149798		0.139198	-0.020231	-0.156518	-0.367542	-0.0297163	-0.157131	-0.155239	0.00435945	0.201689	0
hsa-miR-219-2-3p-4395501	-0.752508	-0.604052	1.40118		-0.326412		1.49816	-0.696663		0.946323	-0.475446		0.0413774	-0.271902	-0.608391	0.516825	0.598407	-0.422143			1.97447	-0.591057	-0.718472	-0.71658	-0.556981	-0.359652	0
hsa-miR-219-5p-4373080	-0.181357	-0.0329009	0.00564686	-0.14993	0.24474	0.0112368	0.0616114	-0.125512	0.0460125	-0.0133833	0.0957054	0.105661	0.612529	0.29925	-0.0372397	-0.139988	-0.274696	0.149008	-0.0104204	-0.146708	-0.357731	-0.0199058	-0.14732	-0.145429	0.01417	0.211499	0
hsa-miR-220-4373078	0.30796	0.339577	1.16188	1.10982		0.459424	1.22896	-1.65411	0.562459	0.502096	-1.4329		-0.916073	-1.22935	-1.56584		-0.0388968		0.483068	0.0771468	1.17745	-1.54851	-0.0926967	-0.197035	-0.199468	0.809662	1
hsa-miR-220b-4395317	-0.191167	-0.0427114	-0.0041637	-0.15974	0.234929	0.00142622	0.0518008	-0.135322	0.036202	-0.0231938	0.0858948	0.0958503	0.602718	0.289439	-0.0470502	-0.149798		0.139198	-0.020231	-0.156518	-0.367542	-0.0297163	-0.157131	-0.155239	0.00435945	0.201689	0
hsa-miR-220c-4395322	-0.228549	-0.0800928	-0.0415451	-0.197122	0.197548	-0.0359551	0.0144195	-0.172704	-0.00117936	-0.0605752	0.0485135	0.058469	0.565337	0.252058	-0.0844316	-0.18718	-0.321887	0.101816	-0.0576123	-0.1939	-0.404923	-0.0670977	-0.194512	-0.192621	-0.0330219	0.164307	0
hsa-miR-221-4373077	0.427361	0.409292	0.228261	0.0833531		0.13131	-0.234871	0.387188	0.326754	0.250035	0.0416128		-3.15615	-0.680862	-0.0717268	-0.0842175	-0.0423373	-0.0272146		0.0325303	0.513381	0.439074	0.158392	0.257503	0.123964	-0.0113956	1
hsa-miR-222-4395387	0.121736	0.268729	-0.101549	0.149011	-0.30046	0.17129	-0.0406094	0.347927	-0.299847	-0.0123836	-0.156935	-0.427591	-0.454017	-0.533173	0.0654519	0.178255	0.288121	-0.286032	-0.0164163	0.15781	0.494608	-0.0194301	0.189478	-0.129472	0.168194	0.168832	2
hsa-miR-223-4395406	-0.123042	0.339268	0.338876	0.141824	-0.50265	0.228843	-0.138387	0.172146	-0.427067	0.106267	-0.150258	-0.295101	-0.837634	-0.400427	-0.00608909	0.488596	0.561684	-0.281999	0.058278	0.14985	0.585004	-0.0760677	0.599317	-0.0492649	0.0392741	-0.248196	2
hsa-miR-22-4373079	-0.180851	-0.0323948	0.00615293	-0.149424	0.245246	0.0117428	0.0621174	-0.125006	0.0465186	-0.0128772	0.0962115	0.106167	0.613035	0.299756	-0.0367336	-0.139482	-0.274189	0.149514	-0.00991434	-0.146202	-0.357225	-0.0193997	-0.146814	-0.144923		0.212005	0
hsa-miR-224-4395210	0.0538991	-0.218798	0.586835	0.66247		0.41128	0.506282	0.278204		0.368684			-1.4181	-1.73138	0.525344	0.515313	0.065234	0.63328	-2.04105	-0.479698	0.354634	0.345187	0.0255795	0.63564	0.524926	0.351298	1
hsa-miR-23a-4373074					-0.0400179		-0.223146		-0.238745		-0.189052	-0.179097	0.327771	0.0144921	-0.321997			-0.135749	-0.295178					-0.430186	2.06966		0
hsa-miR-23b-4373073	-0.181357	-0.0329009	0.00564686	-0.14993	0.24474	0.0112368	0.0616114	-0.125512	0.0460125	-0.0133833	0.0957054	0.105661	0.612529	0.29925	-0.0372397	-0.139988	-0.274696	0.149008	-0.0104204	-0.146708	-0.357731	-0.0199058	-0.14732	-0.145429	0.01417	0.211499	0
hsa-miR-24-4373072	0.345401	0.230881	-1.5011	0.0837023	-0.263389	0.163904	-0.3064	0.356331	-0.0122859	0.192876	0.354695	-0.194881	-1.1002	-0.349467	0.262974	0.194069	0.22175	0.0674435	-0.0744662	-0.00939739	0.488489	0.0480113	0.249036	0.245804	0.0988063	-0.101233	2
hsa-miR-25-4373071	-0.236734	-0.0573633	-0.136585	0.599735	-0.568822	0.0795096	-0.0167093	0.399907	-0.0116866	-0.0406459	-0.501415	-0.24391	-0.959136	-0.493438	0.0649996	0.26241	0.375771	-0.291072	0.223386	0.0491333	0.400208	0.186831	0.283137	0.355687	0.138336	-0.170159	2
hsa-miR-26a-4395166	0.478519	0.354221	-1.52409	0.293895	-0.338055	-0.0635944	0.211255	-0.0622967	0.198125	0.216795	0.0869112	0.076114	-0.358579	0.0923035	-0.064978	0.231865	0.375075	-0.0480525	0.227178	0.450582	0.526728	-0.489509	0.312047	0.184825	-0.517154	-0.636929	2
hsa-miR-26b-4395167	0.243439	0.0971288	0.123457	0.269198	-0.33209	0.0585404	0.1884	-0.0812983	0.090784	0.101514	-0.0765487	-0.0145915	-0.733872	-0.438771	0.0967245	0.445941	0.387189	-0.313022	0.345484	0.550205	0.679972	-0.480898	0.500888	0.3472	-0.459045	-0.837859	2
hsa-miR-27a-4373287	0.151706	0.174921	-1.39463	0.28395	-0.432809	0.0229925	0.0619057	0.429492	0.0292924	0.0524471	-0.0168982	0.200308	-0.440316	-0.128898	-0.116336	0.145826	0.0707909	-0.900945	-0.015497	0.106914	0.495986	0.038898	0.17673	0.166689	0.224656	-0.0618456	2
hsa-miR-27b-4373068	0.222089	-0.0661607	0.115612	-0.212788	-1.09074	-0.146198	0.0501033	0.362212	-0.000300562	-0.00648122	-0.209062	-0.0663714	-0.175433	0.0988978	0.0288139	-0.171143	0.0474094	-0.228633	-0.495599	0.123468	0.401211	0.324097	0.0366128	-0.176409	0.379695	0.195769	2
hsa-miR-28-3p-4395557	0.0812782	-0.0531302	0.27742	0.58772	0.449935	0.153285	0.00585447	0.36585	-0.0225303	0.364688	0.0934978		-0.0570659	0.095517	0.0721617	0.503199	-0.0319203	0.358617	-2.75506	0.21115	0.452688	-0.19717	0.366207	0.217386	-0.471343	-0.223776	1
hsa-miR-28-5p-4373067	0.589119	-0.00619797	0.121769	-0.0975603	0.0418197	0.183819	-0.571139	0.515632	-0.125929	0.178406	0.490137	0.0395563	-1.8941	-0.641134	0.161281	-0.105684	-0.326925	-0.145127	0.00251731	0.195557	0.218781	-0.402582	0.0817267	0.436715	0.429708	0.16056	1
hsa-miR-296-3p-4395212	-0.244764	-0.0963085	1.78106	-0.213337	0.181332	-0.0521709	-0.00179628	-0.18892	-0.0173951	-0.0767909	0.0322978	0.0422532	0.549121	0.235842	-0.100647	-0.203395	-0.338103	0.0856006	-0.073828	-0.210116	-0.421139	-0.0833134	-0.210728	-0.208836	-0.0492376	0.148092	0
hsa-miR-296-5p-4373066	-0.26889	0.258731	0.320675	0.730425	0.247143	-0.40466	0.64444	0.0668539	0.309041	0.383444	-0.413538	0.66822	-1.4219	-1.73518	0.464521	0.0780034	0.0561381	-0.279282	0.642341	0.510834	0.231028	0.277246	-0.125231	-0.00194405	0.233282	-0.00477108	1
hsa-miR-298-4395301	-0.181357	-0.0329009	0.00564686	-0.14993	0.24474	0.0112368	0.0616114	-0.125512	0.0460125	-0.0133833	0.0957054	0.105661	0.612529	0.29925	-0.0372397	-0.139988	-0.274696	0.149008	-0.0104204	-0.146708	-0.357731	-0.0199058	-0.14732	-0.145429	0.01417	0.211499	0
hsa-miR-299-3p-4373189	-0.221832	-0.0733757	-0.0348279	-0.190404	0.204265	-0.029238	0.0211366	-0.165987	0.00553778	-0.0538581	0.0552306	0.0651861	0.572054	0.258775	1.09605	-0.180462	-0.31517	0.108533	-0.0508952	-0.187183	-0.398206	-0.0603805	-0.187795	-0.185903	-0.0263048	0.171025	0
hsa-miR-299-5p-4373188	-0.180851	-0.0323948	0.00615293	-0.149424	0.245246	0.0117428	0.0621174	-0.125006	0.0465186	-0.0128772	0.0962115	0.106167	0.613035	0.299756	-0.0367336	-0.139482	-0.274189	0.149514	-0.00991434	-0.146202	-0.357225	-0.0193997	-0.146814	-0.144923		0.212005	0
hsa-miR-29a-4395223	-0.0413947	0.331074	0.539036	-0.0542321	-0.341201	0.163625	-0.0484837	0.236679	-0.311766	-0.107937	-0.0646174	-0.18756	-0.960114	-0.398142	-0.150097	0.515779	0.453712	-0.398538	0.115155	0.0273083	0.524054	-0.18246	0.400385	-0.175117	0.0860386	-0.358806	2
hsa-miR-29b-4373288	-1.30238	-1.15393		1.25946	-0.876286		1.10435	0.637229	-1.07501	0.175272	0.506684		-0.508497	-0.821776	-1.15827	0.199238	1.27493	0.39514	0.634263	0.190654	0.215246	-1.14093	0.126461	0.107859	0.233388	-0.909527	1
hsa-miR-29c-4395171	-0.260403	0.487299	-0.0780287	0.319412	-0.220587	-0.299526	-0.434461	0.230402	-0.455513	-0.0181035	0.870808	-0.0904771		-0.590229	1.15713	0.531594	0.419367	-0.753597	0.465167	0.192536	0.746172	-0.658717	0.713944	-0.316748	-0.423907	-0.643261	2
hsa-miR-301a-4373064	0.432692	0.0133386	-0.0189144	0.328618	-0.581076	-0.0602876	0.164735	0.236721	0.157496	0.14326	-0.115471	-0.00664609	-1.89334	-0.418963	-0.137064	0.293242	0.581257	-0.23786	0.106399	0.551551	0.337369	-0.24973	0.437733	0.246133	0.160401	-0.3646	1
hsa-miR-301b-4395503	1.34145		0.887083	0.639432	0.592442	-0.622788	0.794451	0.781214	-0.588012	-0.647408	-0.538319	1.04642	-0.0214956	-0.334775	-0.671264	-0.774012	-0.90872	-0.485016	-0.644445	0.226807	1.1222	-0.65393	-0.781345	0.815828		-0.422525	0
hsa-miR-302a-4378070	0.737474	-0.155093	-0.116545	-0.272122	0.122548	-0.110955	-0.0605806	-0.247704	-0.0761794	-0.135575	-0.0264866	-0.0165311	0.490337	0.177058	1.29694	-0.26218			-0.132612	-0.2689		-0.142098	-0.269512	-0.267621	-0.108022	0.0893073	0
hsa-miR-302b-4378071	-0.194133	-0.045677	-0.00712925	-0.162706	0.231964	-0.00153934	0.0488353	-0.138288	0.0332364	-0.0261594	0.0829293	0.0928848	0.599753	0.286474	-0.0500158	-0.152764	-0.287472	0.136232	-0.0231965	-0.159484		-0.0326819	-0.160097	-0.158205	0.0013939	0.198723	0
hsa-miR-302c-4378072	-0.194133	-0.045677	-0.00712925	-0.162706	0.231964	-0.00153934	0.0488353	-0.138288	0.0332364	-0.0261594	0.0829293	0.0928848	0.599753	0.286474	-0.0500158	-0.152764	-0.287472	0.136232	-0.0231965	-0.159484		-0.0326819	-0.160097	-0.158205	0.0013939	0.198723	0
hsa-miR-30b-4373290	0.139285	0.138596	-0.052701	0.333339	-0.480908	-0.284856	0.0362615	0.275146	0.0742183	-0.104758	0.0293583	-0.29633	-0.673839	-0.42513	-0.25131	-0.0142722	0.371907	-0.292097	-0.132361	0.16799	0.33298	0.349941	0.120296	0.101035	0.246736	0.187316	2
hsa-miR-30c-4373060	0.364494	0.168471	-0.00547051	-0.0265962	-0.58108	-0.199923	-0.134939	0.266843	0.177407	0.131947	0.407159	-0.269678	-1.109	-0.334269	0.162275	0.0297041	0.103822	-0.175196	-0.0638903	0.135595	0.330022	0.140508	0.195499	0.338094	-0.020183	-0.00460356	2
hsa-miR-31-4395390	-0.32858	-0.180125	-0.141577		0.097516	-0.135987	-0.0856123	-0.272736	-0.101211		-0.0515183	-0.0415628	0.465305	0.152026	-0.184463	1.39739	-0.421919		-0.157644	-0.293932	-0.504955	-0.167129	-0.294544	-0.292652	1.77464	0.0642756	0
hsa-miR-320-4395388	0.217703	0.341577	-0.140718	0.416612	-0.162361	0.272736	0.0118378	0.064058	-0.106627	0.0223904	-0.0563031	-0.00510652	-0.580638	-0.482988	0.140504	0.365859	0.583261	0.249732	0.153775	0.0533081	0.502186	-0.423568	0.207448	0.111422	-0.480064	-0.725334	2
hsa-miR-323-3p-4395338	0.411311			0.0919294				-0.909922	0.413663		0.00145094		0.164374	0.275133	0.0533506	0.00392742	0.140136	0.0503085		-0.381812		0.42222	-0.379623	-0.524873	-0.186445	0.232501	2
hsa-miR-32-4395220	-0.262511	-0.114055	-0.075507	-0.231084	0.163586	1.84466	-0.0195425	-0.206666	-0.0351413	-0.0945372	0.0145515	0.024507	0.531375	0.218096	-0.118394	-0.221142	-0.355849	0.0678544	-0.0915743	-0.227862		-0.10106	-0.228474	-0.226583	-0.0669839	0.130345	0
hsa-miR-324-3p-4395272	0.0963411	-0.104071	-0.0407866	0.740841	-1.8524	0.404472		0.322468	-0.042668	0.246651	0.517048		-1.48461	-0.502045	0.297321	0.544215	0.310609	-1.94813	-0.0834023	0.418507	0.487627	0.0165115	0.349466	0.531262	0.127342	-0.162368	1
hsa-miR-324-5p-4373052	0.0318481	0.145525	0.397366	0.28618	0.175297	-0.000502351	-0.76789	0.754235	-0.133062	0.266978	-0.256441	0.283205	-1.82642	-0.178064	0.148005	0.0047119	0.182974	-0.240873	-2.44937	0.10726	0.0755931	0.563445	0.27634	0.39763	0.665781	0.403135	1
hsa-miR-325-4373051	-0.192878	-0.044422	-0.00587428	-0.161451	0.233219		0.0500902	-0.137033	0.0344914	-0.0249044		0.0941397	0.601008	0.287729		-0.151509	-0.286217	0.137487	-0.0219415	-0.158229		-0.0314269	-0.158842	-0.15695	0.00264886	0.199978	0
hsa-miR-326-4373050		-0.0642003	-0.0256525	-0.181229	0.21344	-0.0200626	0.030312	-0.156811	0.0147132	-0.0446826	0.064406	0.0743615	0.581229	0.26795	-0.068539	-0.171287		0.117709	-0.0417198	-0.178007		-0.0512051	-0.17862	-0.176728	-0.0171294	0.1802	0
hsa-miR-328-4373049	0.188448	0.210036	-0.108257	-0.105082	-0.370681	-0.156732	-0.0492674	0.314726	0.206001	-0.143474	0.188057	-0.254221		-0.366695	0.0252761	-0.0757753	0.0422541	-0.199349	-0.306749	0.173856	0.368274	0.0297732	0.0675423	0.00876459	0.202687	-0.0107804	2
hsa-miR-329-4373191	1.15403	-0.567944	0.234919		-0.290303	-0.523806	-0.473432	-0.660555	1.90859		-0.439338		0.0774856	-0.235793	0.508252	-0.675031	-0.809739	-0.386035	0.472627	1.04515	-0.892774	0.399247	-0.682364	1.17111	1.66893	-0.323544	0
hsa-miR-330-3p-4373047	0.819313	-0.563018			-0.285377		-0.468506			-0.5435			0.0824117	-0.230867					-0.540537	0.978172			0.75191				0
hsa-miR-330-5p-4395341	-0.182068	-0.0336118	0.00493594	-0.150641	0.244029	0.0105259	0.0609004	-0.126223	0.0453016	-0.0140942	0.0949945	0.10495	0.611818	0.298539	-0.0379506	-0.140699	-0.275406	0.148297	-0.0111313	-0.147419	-0.358442		-0.148031	-0.14614	0.0134591	0.210788	0
hsa-miR-331-3p-4373046	0.156321	0.166011	0.0696832	-0.0608795		-0.158562	-0.048207	0.151562	-0.00628051	-0.130464	0.45674		-2.34619	-0.70998	0.114313	0.209767	0.487053	-0.219645	-0.632757	0.24316	0.884828	0.18028	0.306172	0.362628	0.159472	0.000275627	1
hsa-miR-331-5p-4395344		-0.0126755	0.0258722		0.264965		0.0818367	-0.105287	0.0662379	0.00684209	0.115931	0.125886				-0.119762				-0.126483	-0.337506	0.000319619	-0.127095	-0.125203	0.0343954	0.231725	0
hsa-miR-335-4373045	0.416022	0.296381	0.122596	0.314702	-0.372433	0.0335131	0.101328	0.332887	0.151888	0.101894	0.170626	0.0567424	-2.35809	0.107531	-0.242451	0.159572	0.313453	0.153263	0.134378	0.241253	0.561976	-0.360601	0.154246	0.304229	-0.07679	-0.714827	1
hsa-miR-337-5p-4395267	2.16783	-0.328918	0.548478	-0.445947	-0.0512774	-0.28478		1.57362	-0.250005	-0.3094	-0.200312	-0.190356		0.00323267	-0.333257	-0.436005	1.31773	-0.147009	-0.306437	-0.442725	0.645206	-0.315923	-0.443338	-0.441446	-0.281847	-0.0845178	0
hsa-miR-338-3p-4395363	0.561879	0.843744	1.44496	0.538914	-0.655474		-0.838602	-1.02573	-0.854201	-0.913597	-0.804508		-0.287685	-0.600964	-0.937453	1.17068		-0.751206		1.50208	1.22422	-0.92012	0.243921	0.712669	1.38472	-0.688715	0
hsa-miR-339-3p-4395295	0.0927073	0.0586482	-0.325736	0.427018		0.153998	0.311157	0.133679		0.791281	1.02921		-0.780735	-1.09401	0.35599		-1.66796	-1.24426	0.338991	0.604515	0.62487	0.186835	0.653169	0.640071	0.876819	-1.18176	1
hsa-miR-339-5p-4395368		-0.0629951	-0.0244473	-0.180024	0.214646	-0.0188574	0.0315172		0.0159183	-0.0434775	0.0656112	0.0755667	0.582435	0.269156	-0.0673339	-0.170082	-0.30479	0.118914	-0.0405146				-0.177415	-0.175523		0.181405	0
hsa-miR-33b-4395196	-0.186911	-0.0384555	9.22385e-05	-0.155484	0.239185	0.00568215	0.0560567	-0.131067	0.0404579	-0.0189379	0.0901508	0.100106	0.606974	0.293695	-0.0427943	-0.145542	-0.28025	0.143454	-0.015975	-0.152263	-0.363286	-0.0254604	-0.152875	-0.150983	0.00861539	0.205945	0
hsa-miR-340-4395369	0.194625	0.151433	0.389931	0.445886	-0.852866	-0.0777065	0.10278	0.0587009	0.19218	-0.0454271	-0.317271	0.201041	-2.16297	-0.394049	0.227177	0.388306	0.443147	-0.309911	0.476557	0.316281	0.289505	-0.12504	0.42138	0.0368191	0.0434743	-0.257549	1
hsa-miR-342-3p-4395371	-0.0921157	0.0700554	-0.224376	-0.180325	-0.315911	-0.0199242	0.0109084	0.426134	-0.346816	-0.144067	-0.194713	-0.256914	-0.449912	-0.635661	0.0627527	0.110518	0.627805	-0.171469	-0.27533	0.229162	0.101663	0.244163	0.196337	-0.142947	0.690843	0.407411	2
hsa-miR-342-5p-4395258	-0.181357	-0.0329009	0.00564686	-0.14993	0.24474	0.0112368	0.0616114	-0.125512	0.0460125	-0.0133833	0.0957054	0.105661	0.612529	0.29925	-0.0372397	-0.139988	-0.274696	0.149008	-0.0104204	-0.146708	-0.357731	-0.0199058	-0.14732	-0.145429	0.01417	0.211499	0
hsa-miR-345-4395297	-0.165263	0.450271	0.44567	-0.0393126	-0.575672	0.0932807	0.134437	0.356207	0.243247	-0.0597489	-0.392839		-1.94564	-0.537053	-0.668095	0.357673	0.510158	-0.344023	0.0618632	0.0714624	0.167602	0.367046	0.379489	-0.521386	0.248501	0.523778	1
hsa-miR-346-4373038					0.200683		0.017555			-0.0574396			0.568472	0.255193			-0.318752	0.104952	-0.0544767		-0.401787	-0.0639621	-0.191377	-0.189485	-0.0298863	0.167443	0
hsa-miR-34a-4395168							-0.946488		-0.962087	1.23765	-0.912394	-0.902439	-0.395571	-0.70885	-1.04534	-1.14809		-0.859091	-1.01852	0.980123	3.02171	1.39869	-1.15542		1.2021	0.591298	0
hsa-miR-34c-5p-4373036	-0.330855		-0.143852	-0.299428	0.0952412	-0.138262	-0.0878872	-0.27501	-0.103486	-0.162882	-0.0537931	-0.0438376	0.46303	0.149751	-0.186738	0.896613	-0.424194	-0.00049026	-0.159919	-0.296206		-0.169404	-0.296819	-0.294927	0.81623	1.57017	0
hsa-miR-361-5p-4373035	0.307721	0.624886	0.0207407	0.254226	0.288432	0.332502	-0.629994	0.884684	0.223915	0.364613		-2.06742	-1.56055	-1.87383		0.213325	0.616516			-0.147755	0.749593	0.24719	0.288223		0.211017	-0.208183	1
hsa-miR-362-3p-4395228	1.36454	-0.624506	1.52376	0.672937	-0.346865	0.839975	-0.529994	-0.717117	-0.545593	0.929242	-0.4959	-0.485944	0.0209237	-0.292355	1.6336	-0.731593	-0.866301	-0.442597	-0.602026	-0.738313	0.721597	-0.611511	-0.738926	0.810671	-0.577435	1.40799	0
hsa-miR-362-5p-4378092	-0.281404	-0.132948	-0.0944004	-0.249977	0.144692	-0.0888105	-0.0384359		-0.0540347	-0.113431	-0.00434183	0.00561365	0.512482	0.199203	1.39365	-0.240035	-0.374743	0.048961	-0.110468	-0.246755	-0.457778	-0.119953	-0.247368	0.899395	-0.0858772	0.111452	0
hsa-miR-363-4378090		-0.244319	-0.0972589	0.274675		-0.432593	0.296258	0.000113205	0.014982	-0.211828					-0.0725422	0.175895	0.211016		0.221659	-0.745321	0.215757	0.130897	0.335922	0.0177042	0.261029	-0.323358	2
hsa-miR-365-4373194	0.0276241	-0.30373	0.804697	0.00577802		-0.219393	0.275503	0.0923934	-0.651662	-0.154097		-0.545748			-0.87867	0.209075	0.364006		-0.0979673	0.193564	0.193602	0.0290275	-0.00827274	-0.205866	0.507992	0.280603	2
hsa-miR-367-4373034		-0.121265	-0.0827173	-0.238294	0.156376	-0.0771274	-0.0267528	-0.213876	1.21298	-0.101747	0.00734127	0.0172967	0.524165	0.210886	-0.125604			0.0606441	-0.0987845	-0.235072		-0.10827	-0.235685	-0.233793	-0.0741941	0.123135	0
hsa-miR-369-3p-4373032	0.813444	-0.230351	-0.191803	0.860744	0.0472901	-0.186213	-0.135838	-0.322962	-0.151437	-0.210833	-0.101744	-0.0917887	0.415079	0.1018	-0.234689	-0.337437	1.41382	-0.0484414	-0.20787	-0.344158	-0.555181	-0.217355	-0.34477		-0.18328	0.0140497	0
hsa-miR-369-5p-4373195	-0.425282	-0.276826	-0.238278		0.000814871	-0.232688	-0.182313	-0.369437	-0.197912	-0.257308	-0.148219	-0.138264	0.368604	0.0553249	-0.281165	-0.383912	-0.51862	-0.0949166	-0.254345	-0.390633	-0.601656	-0.263831	0.857559	-0.389353	1.71723	-0.0324256	0
hsa-miR-370-4395386	2.22656	-0.325073		-0.442102	-0.0474328	-0.280936	-0.230561	-0.417684		-0.305556		-0.186512	0.320356	0.00707722	-0.329412		-0.566868	-0.143164	-0.302593	-0.43888	-0.649904	2.55217	-0.439493				0
hsa-miR-371-3p-4395235	-0.271922	-0.123466	-0.0849183	1.14894	0.154175	-0.0793284	-0.0289538	-0.216077	-0.0445526	-0.103948		0.0150957	0.521964	0.208685	0.665993	-0.230553	-0.365261	0.0584431	-0.100986	-0.237273		-0.110471	-0.237886	-0.235994	-0.0763951	0.120934	0
hsa-miR-372-4373029	1.1433	0.569823	-0.742982	-0.898558	-0.503889	-0.737392	-0.687017	1.02427	-0.702616	0.762633	-0.652923	0.962922	-0.1361	-0.449379	1.11118	-0.888616	-1.02332	-0.599621	0.790116	0.924957	-1.10636	1.31636	-0.895949	1.5381	0.88457	-0.53713	0
hsa-miR-373-4378073	-0.338502	-0.190046	-0.151498		0.0875948		-0.0955336	-0.282657			-0.0614395	-0.0514841	0.455384	0.142105	-0.194385	0.69494			-0.167565		-0.514876	-0.177051	-0.304465		-0.142975	1.6073	0
hsa-miR-374a-4373028	0.0279603	0.100009		-0.0522203	-0.582915	-0.355223	-0.13524	-0.0596311		0.0161325	-0.000282698	-0.175648	-2.69369	-0.673786	-0.223515	0.253828	0.208305	-0.201007	0.404484	6.06581	0.579862	-0.301408	0.335859	0.179355	-0.549994	-0.576082	1
hsa-miR-374b-4381045	0.439229	0.396841	-0.00997289	0.231999	-0.26264	0.204333	-0.166407	-0.0755875	0.156743	0.32282	0.170682	0.0713716	-2.81938	0.259794	0.160468	0.473826	0.472575	-0.0181668	0.378876	0.434981	0.522544	-0.564884	0.537891	0.261404	-0.814571	-0.954449	1
hsa-miR-375-4373027	0.245647	0.687079	-0.0916783	0.223892	0.136856	-0.382686	-0.435448	0.303851	-0.0108505	0.251227	0.547784	-0.695563	-2.20394	-0.524501	1.21324	-0.0535264	0.867029	0.307118	-2.82689	0.274063	-0.177414	0.666267	0.396156	0.4168	0.323532	-0.120263	1
hsa-miR-376a-4373026	1.01483	-0.157741	-0.0327066	0.362523	-0.289416	-1.93231	-1.22641	-0.251608	0.607925	-0.601246	1.12428	0.411163	-0.506064	0.484975	-0.017424	0.17052	0.329987	-0.0404894	-0.502771	-0.3489	-0.0452702	0.0710692	-0.416482	0.707546	-0.0133362	-0.0162012	1
hsa-miR-376b-4373196	-0.219454	-0.0709985	-0.0324507	-0.188027	0.206642	-0.0268608	0.0235138	-0.16361	0.00791496	-0.0514809	0.0576078	0.0675633	0.574431	0.261152	-0.0753373	-0.178085		0.110911	-0.048518	-0.184805	-0.395829	-0.0580034	-0.185418	-0.183526	-0.0239276	0.173402	0
hsa-miR-376c-4395233	1.13773	-0.177805	0.25867	0.246454	-0.00916332	-0.769994	-0.710434	-0.265027	0.43703	0.0489021	0.646311	0.0383387	-1.02537	0.441372	-0.335871	0.195617	0.44583	-0.119072	-1.02859	-0.463532	-0.461861	0.292102	-0.109682	0.571074	0.139196	-0.351269	2
hsa-miR-377-4373025	-0.194133	-0.045677	-0.00712925	-0.162706	0.231964	-0.00153934	0.0488353	-0.138288	0.0332364	-0.0261594	0.0829293	0.0928848	0.599753	0.286474	-0.0500158	-0.152764	-0.287472	0.136232	-0.0231965	-0.159484		-0.0326819	-0.160097	-0.158205	0.0013939	0.198723	0
hsa-miR-379-4373349	1.79426	-0.33678	-0.298232			-0.292642	-0.242268	-0.429391	-0.257867	-0.317262			0.30865	-0.00462934	-0.341119	-0.443867	1.98562	-0.154871	-0.314299	-0.450587	-0.66161		-0.4512		1.98666	-0.0923798	0
hsa-miR-380-4373022	-0.181357	-0.0329009	0.00564686	-0.14993	0.24474	0.0112368	0.0616114	-0.125512	0.0460125	-0.0133833	0.0957054	0.105661	0.612529	0.29925	-0.0372397	-0.139988	-0.274696	0.149008	-0.0104204	-0.146708	-0.357731	-0.0199058	-0.14732	-0.145429	0.01417	0.211499	0
hsa-miR-381-4373020	-0.181155	-0.0326992		-0.149728	0.244941	0.0114384	0.061813	-0.12531	0.0462142	-0.0131816	0.0959071	0.105863	0.61273	0.299451	-0.037038	-0.139786	-0.274494	0.14921	-0.0102187	-0.146506	-0.357529	-0.0197041	-0.147119	-0.145227	0.0143717	0.211701	0
hsa-miR-382-4373019		-0.0405968	-0.00204903	-0.157626	0.237044	0.00354088	0.0539155	-0.133208	0.0383167	-0.0210792	0.0880095	0.097965	0.604833	0.291554	-0.0449356	-0.147684		0.141312	-0.0181163	-0.154404	-0.365427		-0.155016	-0.153125			0
hsa-miR-383-4373018	-0.181357	-0.0329009	0.00564686	-0.14993	0.24474	0.0112368	0.0616114	-0.125512	0.0460125	-0.0133833	0.0957054	0.105661	0.612529	0.29925	-0.0372397	-0.139988	-0.274696	0.149008	-0.0104204	-0.146708	-0.357731	-0.0199058	-0.14732	-0.145429	0.01417	0.211499	0
hsa-miR-384-4373017	-0.181357	-0.0329009	0.00564686	-0.14993	0.24474	0.0112368	0.0616114	-0.125512	0.0460125	-0.0133833	0.0957054	0.105661	0.612529	0.29925	-0.0372397	-0.139988	-0.274696	0.149008	-0.0104204	-0.146708	-0.357731	-0.0199058	-0.14732	-0.145429	0.01417	0.211499	0
hsa-miR-409-5p-4395442	1.30923	-0.171621	-0.133073	-0.288649	0.10602	-0.127483	-0.0771084	-0.264232	-0.0927073	-0.152103	-0.0430144	-0.0330589	0.473809	0.16053	-0.175959		-0.413415		-0.14914	-0.285428	-0.496451	-0.158626	-0.28604		1.71645	0.0727795	0
hsa-miR-410-4378093	1.26715	-0.766478	0.641123	0.456446	0.748134	-1.56874	-1.51837	-1.70549	-0.08665	0.338122	0.887167		-0.96745	-0.204591	0.402907	0.461399	0.746793	-0.220998	-0.259031	-0.468899	0.184293	0.352458	0.0147139	0.0725968	-0.300103		1
hsa-miR-411-4381013	1.75434	-1.21048	-1.17193	-1.32751	0.499102	-1.16634	-1.11597	-1.30309	1.29105	0.948351	-1.08187	-0.0340681	-0.565048	0.339973	0.226037	0.196424	0.566396	1.13918	1.12058	-1.32428	-0.221599	0.10549	0.310043	0.334529	0.334911	0.371196	1
hsa-miR-412-4373199	-0.268221	-0.119765	-0.0812172	-0.236794	0.157876	-0.0756273	-0.0252527	-0.212376	-0.0408515	-0.100247	0.00884134	0.0187968	0.525665	0.212386	-0.124104	-0.226852	-0.36156	0.0621442	-0.0972845	-0.233572	-0.444595	-0.10677	-0.234185	-0.232293	1.18483	0.124635	0
hsa-miR-422a-4395408	0.692039		-0.718385	0.627722		-0.712795	-0.66242	-0.849543	-0.678019	0.121294	1.22807	-0.618371	-0.111503	-0.424782	1.24663	0.543399		1.39715	1.52942			-0.743937	0.24673	-0.86946	-0.709861	-0.512532	0
hsa-miR-423-5p-4395451	0.119424	0.0359808	0.053243	0.481079	-0.533431	-0.0792824	0.1382	0.312329	-0.139468	0.0864175	-0.51672	-0.166381		-0.720438	-0.346542	0.0120385	0.461096	0.0756614	0.169458	-0.290366	0.217325	0.0861179	0.29888	-0.36079	0.240264	0.0159095	2
hsa-miR-424-4373201	1.16692	0.690109	0.883291	0.777932	-0.29559	1.42051	-0.478719	-0.665842	-0.494318	-0.553713	-0.444625	-0.434669	0.0721986	-0.24108	-0.57757	-0.680318	-0.815026	-0.391322	0.785279	-0.687038	0.504791	-0.560236	-0.687651	-0.685759	-0.52616	0.942849	0
hsa-miR-425-4380926	0.268169	0.288187				0.336117							-2.27007			0.322761				0.0310925	0.497772		0.525967				0
hsa-miR-429-4373203	1.59102	-0.220094	-0.181546	-0.337123	0.0575466	-0.175956	-0.125582	-0.312705	-0.141181	-0.200576	-0.0914877	-0.0815322	0.425336	0.112057	0.603581	-0.327181	-0.461889	-0.0381849		-0.333901	1.07058	-0.207099	-0.334514	-0.332622	-0.173023	0.0243062	0
hsa-miR-431-4395173	-0.181357	-0.0329009	0.00564686	-0.14993	0.24474	0.0112368	0.0616114	-0.125512	0.0460125	-0.0133833	0.0957054	0.105661	0.612529	0.29925	-0.0372397	-0.139988	-0.274696	0.149008	-0.0104204	-0.146708	-0.357731	-0.0199058	-0.14732	-0.145429	0.01417	0.211499	0
hsa-miR-433-4373205	0.842419	-0.0940036	0.254874	0.174672		0.0236645	1.05351	-2.45367	0.3043	0.313889	-0.39041			-0.602818	-1.09181	0.0347434	-0.0357743	0.0932933	0.409569	0.422675	0.415753	0.524154	-1.00406	0.189654	0.098649	-0.203806	1
hsa-miR-448-4373206	-0.181357	-0.0329009	0.00564686	-0.14993	0.24474	0.0112368	0.0616114	-0.125512	0.0460125	-0.0133833	0.0957054	0.105661	0.612529	0.29925	-0.0372397	-0.139988	-0.274696	0.149008	-0.0104204	-0.146708	-0.357731	-0.0199058	-0.14732	-0.145429	0.01417	0.211499	0
hsa-miR-449a-4373207	-0.178669	-0.0302134	0.00833434	-0.147242	0.247427	0.0139243		-0.122824	0.0487	-0.0106958	0.0983929	0.108348	0.615216	0.301937	-0.0345522	-0.1373	-0.272008	0.151696	-0.00773293		-0.355044	-0.0172183	-0.144633	-0.142741	0.0168575	0.214187	0
hsa-miR-449b-4381011	-1.04069	-0.892235	-0.853687	0.757203	-0.614595	-0.848097	0.882729	0.819723	-0.813322	1.55511	-0.763629	1.25421	-0.246805	-0.560084		0.24656	0.642716	1.09298	0.864392		1.27143	-0.87924	0.55338	0.14968	-0.845164	-0.647835	0
hsa-miR-450a-4395414	-0.484328	-0.335872	1.1892	-0.4529	-0.058231	-0.291734	-0.241359	-0.428483	-0.256958	-0.316354	-0.207265	-0.19731	0.309558	-0.00372102	-0.34021	-0.442958	1.01835	-0.153962	-0.313391	-0.449679	1.26279	-0.322877	-0.450291	1.20055	-0.288801	-0.0914715	0
hsa-miR-450b-3p-4395319	-0.181357	-0.0329009	0.00564686	-0.14993	0.24474	0.0112368	0.0616114	-0.125512	0.0460125	-0.0133833	0.0957054	0.105661	0.612529	0.29925	-0.0372397	-0.139988	-0.274696	0.149008	-0.0104204	-0.146708	-0.357731	-0.0199058	-0.14732	-0.145429	0.01417	0.211499	0
hsa-miR-450b-5p-4395318	-0.181357	-0.0329009	0.00564686	-0.14993	0.24474	0.0112368	0.0616114	-0.125512	0.0460125	-0.0133833	0.0957054	0.105661	0.612529	0.29925	-0.0372397	-0.139988	-0.274696	0.149008	-0.0104204	-0.146708	-0.357731	-0.0199058	-0.14732	-0.145429	0.01417	0.211499	0
hsa-miR-451-4373360	-0.263565	-0.369878	-0.0217201	0.973341	-0.554307	-0.0182642	0.269578	0.0994622	0.0904186	-0.0702413	-0.697433	0.0174229	-0.77472	-0.557804	-0.293461	0.25359	0.353871	-0.457796	0.521099	0.26105	0.396222	0.178281	0.212799	0.377585	0.248876	-0.576581	2
hsa-miR-452-4395440		-0.453443	-0.414895	-0.570472	-0.175803		1.08353	-0.546054	1.14071	-0.433925	-0.324837	-0.314881	0.191987	-0.121292	1.06761	0.965114	-0.695238	-0.271534	-0.430963	0.720849	1.36046	-0.440448	1.18108	-0.565971	-0.406372	-0.209043	0
hsa-miR-453-4395429	-0.181357	-0.0329009	0.00564686	-0.14993	0.24474	0.0112368	0.0616114	-0.125512	0.0460125	-0.0133833	0.0957054	0.105661	0.612529	0.29925	-0.0372397	-0.139988	-0.274696	0.149008	-0.0104204	-0.146708	-0.357731	-0.0199058	-0.14732	-0.145429	0.01417	0.211499	0
hsa-miR-454-4395434	0.375138	0.233867	-0.0611234	0.823755	-0.241498	0.0693984	0.352177	0.152806	-0.901925	0.0760452	0.13849	-0.0477756	-1.90963	-0.836826	-0.155555	0.963764	0.702479	0.0291447	0.791126	0.70867	0.771671	-0.381442	0.746958	0.572437	-0.220337	-0.24365	1
hsa-miR-455-3p-4395355	-0.186596	-0.0381405	0.000407288	-0.155169	0.2395	0.0059972	0.0563718	-0.130751	0.040773	-0.0186229	0.0904658	0.100421	0.607289	0.29401	-0.0424792	-0.145227	-0.279935	0.143769	-0.01566		-0.362971	-0.0251453	-0.15256	-0.150668	0.00893044	0.20626	0
hsa-miR-455-5p-4378098	-0.26852	-0.120064	-0.0815163	-0.237093	0.157577	-0.0759264	-0.0255518	-0.212675	-0.0411507	-0.100546	0.0085422	0.0184977	0.525366	0.212087	1.19603	-0.227151	-0.361859	0.0618451	-0.0975836	-0.233871	-0.444894	-0.107069	-0.234484	0.974707	-0.0729932	0.124336	0
hsa-miR-483-5p-4395449	-0.0761065	0.0435975	0.232029	0.26082	0.00730716	0.304379	0.332054	0.130074	-0.375801	0.320581	-0.161154	0.330945	-0.0756173	-0.206792	0.701487	0.109247	-0.0362683	0.164101	-0.103243	0.445479	0.583388	-0.0839775	-0.170845	-0.71221	-0.463025	-0.305684	2
hsa-miR-484-4381032	0.116978	0.184725	-0.0522862	-0.0264635	-0.25209	0.117859	0.0661881	0.16829	0.0465416	0.0546783	0.0501929	0.00878721	-0.794427	-0.533619	0.0529711	0.216787	0.0504571	-0.0172784	0.0503683	0.131311	0.365229	0.242998	0.177691	0.116862	0.0175083	-0.158012	2
hsa-miR-485-3p-4378095	1.3132	0.173529	-0.568789	-0.323401				-1.99298	0.0339741	-0.0022424	0.969882	-1.76181	-1.25494	0.916866	0.208825	0.340208	0.804157			-0.234274		0.250665	0.063337	0.859306	0.264941	0.366592	1
hsa-miR-485-5p-4373212	-0.181357	-0.0329009	0.00564686	-0.14993	0.24474	0.0112368	0.0616114	-0.125512	0.0460125	-0.0133833	0.0957054	0.105661	0.612529	0.29925	-0.0372397	-0.139988	-0.274696	0.149008	-0.0104204	-0.146708	-0.357731	-0.0199058	-0.14732	-0.145429	0.01417	0.211499	0
hsa-miR-486-3p-4395204	-0.391544	-0.718332	0.306536	0.183591		-0.324076	0.154152	0.856294	-0.0140055	0.189945	-0.6822			-0.647498	-1.53428	-0.02529	0.00116732	-0.0324431	-1.65404	0.0393083	-0.185757	1.19298	-0.297703	-0.349014	1.08605	1.15781	2
hsa-miR-486-5p-4378096				0.822259				0.959985				-2.5039	-1.99703		0.291764	0.91811	0.542564								0.966244		0
hsa-miR-487a-4378097	1.27909	-0.146111	-0.107564	1.31972	0.131529	-0.101974	-0.0515992	-0.238722	-0.067198		-0.0175051	-0.00754967	0.499318	0.186039	-0.15045	-0.253198	-0.387906	0.0357977	-0.123631	-0.259918	-0.470942	-0.133116	-0.260531	-0.258639	-0.0990405	0.0982887	0
hsa-miR-487b-4378102	1.46434		-1.16382	0.680183	0.238896	-1.15823	-1.10785	-1.29497	-1.12345		1.08078	-1.0638	-0.556934	0.687622	0.13367	0.438136	1.21563	0.783372	-1.17988	0.741815	-0.130243	-1.18937	0.21539	1.1301	0.336879	-0.327614	1
hsa-miR-488-4395468	-0.181357	-0.0329009	0.00564686	-0.14993	0.24474	0.0112368	0.0616114	-0.125512	0.0460125	-0.0133833	0.0957054	0.105661	0.612529	0.29925	-0.0372397	-0.139988	-0.274696	0.149008	-0.0104204	-0.146708	-0.357731	-0.0199058	-0.14732	-0.145429	0.01417	0.211499	0
hsa-miR-489-4395469	-0.340433	-0.191977		-0.309006	0.0856634	-0.14784	-0.097465	-0.284588	-0.113064	-0.17246	-0.0633709	-0.0534155	0.453452	0.140173			-0.433772	-0.0100681	-0.169497	-0.305784	-0.516807	1.667	0.625503	0.88202	-0.144906	0.0524229	0
hsa-miR-490-3p-4373215	-0.175822	-0.0273662	0.0111815	-0.144395	0.250274	0.0167714	0.067146	-0.119977	0.0515472	-0.00784861	0.10124	0.111196	0.618063	0.304784	-0.031705	-0.134453	-0.269161	0.154543	-0.00488573	-0.141173	-0.352196	-0.0143711	-0.141786	-0.139894	0.0197047	0.217034	0
hsa-miR-491-3p-4395471	-0.181357	-0.0329009	0.00564686	-0.14993	0.24474	0.0112368	0.0616114	-0.125512	0.0460125	-0.0133833	0.0957054	0.105661	0.612529	0.29925	-0.0372397	-0.139988	-0.274696	0.149008	-0.0104204	-0.146708	-0.357731	-0.0199058	-0.14732	-0.145429	0.01417	0.211499	0
hsa-miR-491-5p-4381053	0.673264	0.881985	1.10776	0.540542	1.02542	1.1192	-1.22212	0.568676	-1.23772	-1.29712	-1.18803		-0.671205	-0.984485	-1.32097	1.0192	0.764537	-1.13473	0.201055	0.850362	1.06052	0.480886	0.687212	-1.42916	-0.149171	-1.07224	1
hsa-miR-492-4373217	-0.181357	-0.0329009	0.00564686	-0.14993	0.24474	0.0112368	0.0616114	-0.125512	0.0460125	-0.0133833	0.0957054	0.105661	0.612529	0.29925	-0.0372397	-0.139988	-0.274696	0.149008	-0.0104204	-0.146708	-0.357731	-0.0199058	-0.14732	-0.145429	0.01417	0.211499	0
hsa-miR-493-4395475	-0.181357	-0.0329009	0.00564686	-0.14993	0.24474	0.0112368	0.0616114	-0.125512	0.0460125	-0.0133833	0.0957054	0.105661	0.612529	0.29925	-0.0372397	-0.139988	-0.274696	0.149008	-0.0104204	-0.146708	-0.357731	-0.0199058	-0.14732	-0.145429	0.01417	0.211499	0
hsa-miR-494-4395476	1.60827	-1.27684	0.526497	0.591301	-0.9992	-1.2327	0.044884	0.68845	0.157505	-1.25732	0.593884	0.252205	-0.631411	0.2258	-1.28118	-1.38393	0.422658	0.106808	0.426641	-0.227329		0.608725	0.519811	0.903701	0.523175	-1.03244	1
hsa-miR-495-4381078	1.77062	-0.893394	-0.854846		-0.615753	-0.849256	-0.798881	1.30369			1.45201	-0.754832	-0.247964			-1.00048	1.28904	-0.711484	-0.870913	-1.0072		1.65753		1.59962	0.443774	-0.648993	0
hsa-miR-496-4386771	-0.289466	-0.14101	-0.102462	-0.258039	0.136631	-0.0968723	-0.0464977	-0.233621	-0.0620965	-0.121492	-0.0124037	-0.00244821	0.50442	0.191141	-0.145349	-0.248097	-0.382805	0.0408992	-0.118529	-0.254817	-0.46584	-0.128015	-0.25543	-0.253538	-0.0939391	0.10339	0
hsa-miR-499-3p-4395538	-0.181357	-0.0329009	0.00564686	-0.14993	0.24474	0.0112368	0.0616114	-0.125512	0.0460125	-0.0133833	0.0957054	0.105661	0.612529	0.29925	-0.0372397	-0.139988	-0.274696	0.149008	-0.0104204	-0.146708	-0.357731	-0.0199058	-0.14732	-0.145429	0.01417	0.211499	0
hsa-miR-499-5p-4381047	-0.182466	-0.0340104	0.00453738	-0.151039		0.0101273	0.0605019	-0.126621	0.0449031	-0.0144928	0.0945959	0.104551	0.611419	0.29814	-0.0383492	-0.141097		0.147899	-0.0115299	-0.147817	-0.35884	-0.0210152	-0.14843	-0.146538	0.0130605	0.21039	0
hsa-miR-500-4395539	-0.255733	-0.107277	-0.0687297	-0.224306	0.170363	-0.0631398	-0.0127652	-0.199888	-0.028364	-0.0877599	0.0213288	0.0312843	0.538152	0.224873	-0.111616	0.940292		0.0746317	-0.084797			-0.0942823	-0.221697	-0.219805	-0.0602066	0.137123	0
hsa-miR-501-3p-4395546	-0.181357	-0.0329009	0.00564686	-0.14993	0.24474	0.0112368	0.0616114	-0.125512	0.0460125	-0.0133833	0.0957054	0.105661	0.612529	0.29925	-0.0372397	-0.139988	-0.274696	0.149008	-0.0104204	-0.146708	-0.357731	-0.0199058	-0.14732	-0.145429	0.01417	0.211499	0
hsa-miR-501-5p-4373226	-0.181357	-0.0329009	0.00564686	-0.14993	0.24474	0.0112368	0.0616114	-0.125512	0.0460125	-0.0133833	0.0957054	0.105661	0.612529	0.29925	-0.0372397	-0.139988	-0.274696	0.149008	-0.0104204	-0.146708	-0.357731	-0.0199058	-0.14732	-0.145429	0.01417	0.211499	0
hsa-miR-502-3p-4395194	-0.353913	-0.205457	-0.166909		0.0721838	-0.161319	-0.110945	0.872664	-0.126543	-0.185939	-0.0768505	-0.066895	0.439973	0.126694	-0.209796	-0.312544		-0.0235477	-0.182976	-0.319264	-0.530287	0.865755	-0.319876		-0.158386	0.0389434	0
hsa-miR-502-5p-4373227	-1.08314	0.93317			-0.657044					0.737582	0.95645	-0.796123	-0.289255	-0.602534		-1.04177	1.17128		-0.912204		1.38929	0.622531	-1.0491	0.343183	-0.887614	0.562381	0
hsa-miR-503-4373228	-1.23461	0.562799		-1.20318		1.04271	1.06518	-1.17876		1.28117	-0.957545		-0.440721	-0.754	-1.09049	0.491197	0.338284	0.743679	0.83023	0.986411	1.2883	-1.07316	0.509043	0.674291	-1.03908	-0.841751	0
hsa-miR-504-4395195	-0.181357	-0.0329009	0.00564686	-0.14993	0.24474	0.0112368	0.0616114	-0.125512	0.0460125	-0.0133833	0.0957054	0.105661	0.612529	0.29925	-0.0372397	-0.139988	-0.274696	0.149008	-0.0104204	-0.146708	-0.357731	-0.0199058	-0.14732	-0.145429	0.01417	0.211499	0
hsa-miR-505-4395200	-0.274459	-0.126004	-0.0874558	-0.243032	0.151637		-0.0314913		-0.0470901	-0.106486	0.00260279	0.0125583	0.519426	0.206147		1.79753	-0.367798	0.0559056	-0.103523	-0.239811	-0.450834	-0.113008	-0.240423		-0.0789326	0.118397	0
hsa-miR-506-4373231	-0.251149	-0.102693	-0.0641453	1.00493	0.174948	-0.0585554	-0.00818078	-0.195304	0.775539	-0.0831754	0.0259133	0.0358687	0.542737	0.229458	-0.107032	-0.20978	-0.344488	0.0792161	-0.0802126	-0.2165	-0.427523	-0.0896979	-0.217113	-0.215221	-0.0556221	0.141707	0
hsa-miR-507-4373232	-0.181357	-0.0329009	0.00564686	-0.14993	0.24474	0.0112368	0.0616114	-0.125512	0.0460125	-0.0133833	0.0957054	0.105661	0.612529	0.29925	-0.0372397	-0.139988	-0.274696	0.149008	-0.0104204	-0.146708	-0.357731	-0.0199058	-0.14732	-0.145429	0.01417	0.211499	0
hsa-miR-508-3p-4373233	-0.181357	-0.0329009	0.00564686	-0.14993	0.24474	0.0112368	0.0616114	-0.125512	0.0460125	-0.0133833	0.0957054	0.105661	0.612529	0.29925	-0.0372397	-0.139988	-0.274696	0.149008	-0.0104204	-0.146708	-0.357731	-0.0199058	-0.14732	-0.145429	0.01417	0.211499	0
hsa-miR-508-5p-4395203	-0.181357	-0.0329009	0.00564686	-0.14993	0.24474	0.0112368	0.0616114	-0.125512	0.0460125	-0.0133833	0.0957054	0.105661	0.612529	0.29925	-0.0372397	-0.139988	-0.274696	0.149008	-0.0104204	-0.146708	-0.357731	-0.0199058	-0.14732	-0.145429	0.01417	0.211499	0
hsa-miR-509-3-5p-4395266	-0.229305	-0.0808488	-0.0423011	-0.197878	0.196792	-0.0367112		-0.17346	-0.00193538	1.34282	0.0477575	0.0577129	0.564581	0.251302	-0.0851876	-0.187936	-0.322643	0.10106	-0.0583683	-0.194656	-0.405679	-0.0678537	-0.195268	-0.193377	-0.0337779	0.163551	0
hsa-miR-509-5p-4395346	-0.158193	0.108651	0.537953	0.810794	0.700104	1.08524	1.35843	-1.59485		0.896577	-1.37363		-0.856808		-1.50658	0.119715	0.655123	0.935957	0.616978	0.956675	0.742772	-1.48924		0.125355	-1.45517	0.302401	1
hsa-miR-510-4395352	-0.353026	-0.20457		1.61026	0.0730703	-0.160433		-0.297181	-0.125657	-0.185053	-0.075964		0.440859	0.12758	-0.208909		1.41704	-0.0226612	-0.18209	-0.318377		-0.191575	-0.31899	-0.317098	-0.157499	0.0398299	0
hsa-miR-511-4373236	-0.540882	-0.392426		-0.509455	-0.114786	1.76965	-0.297914	-0.485037	-0.313513	-0.372909	-0.26382	-0.253865	0.253003	-0.0602758	1.27152	-0.499513	1.67415	-0.210517	-0.369946	-0.506233	-0.717257	-0.379431	1.71107	-0.504954	-0.345356	-0.148026	0
hsa-miR-512-3p-4381034	-0.20088	-0.0524245		-0.169453	0.225216	-0.00828682	0.0420878	-0.145036	0.026489	-0.0329069	0.0761818	0.0861373	0.593005	0.279726	-0.0567633	-0.159511	-0.294219	0.129485	-0.029944	-0.166231		-0.0394294	-0.166844	-0.164952	-0.00535359	0.191976	0
hsa-miR-512-5p-4373238	-0.197291	-0.0488351	-0.0102874	-0.165864	0.228805	-0.00469748	0.0456771	-0.141446	0.0300783	-0.0293175	0.0797711	0.0897266	0.596595	0.283315	-0.0531739	-0.155922		0.133074	-0.0263547	-0.162642	-0.373665	-0.03584	-0.163255	-0.161363	-0.00176425	0.195565	0
hsa-miR-513-5p-4395201	-0.181357	-0.0329009	0.00564686	-0.14993	0.24474	0.0112368	0.0616114	-0.125512	0.0460125	-0.0133833	0.0957054	0.105661	0.612529	0.29925	-0.0372397	-0.139988	-0.274696	0.149008	-0.0104204	-0.146708	-0.357731	-0.0199058	-0.14732	-0.145429	0.01417	0.211499	0
hsa-miR-515-3p-4395480	-0.181357	-0.0329009	0.00564686	-0.14993	0.24474	0.0112368	0.0616114	-0.125512	0.0460125	-0.0133833	0.0957054	0.105661	0.612529	0.29925	-0.0372397	-0.139988	-0.274696	0.149008	-0.0104204	-0.146708	-0.357731	-0.0199058	-0.14732	-0.145429	0.01417	0.211499	0
hsa-miR-515-5p-4373242	-0.186911	-0.0384555	9.22385e-05	-0.155484	0.239185	0.00568215	0.0560567	-0.131067	0.0404579	-0.0189379	0.0901508	0.100106	0.606974	0.293695	-0.0427943	-0.145542	-0.28025	0.143454	-0.015975	-0.152263	-0.363286	-0.0254604	-0.152875	-0.150983	0.00861539	0.205945	0
hsa-miR-516a-5p-4395527	-0.181357	-0.0329009	0.00564686	-0.14993	0.24474	0.0112368	0.0616114	-0.125512	0.0460125	-0.0133833	0.0957054	0.105661	0.612529	0.29925	-0.0372397	-0.139988	-0.274696	0.149008	-0.0104204	-0.146708	-0.357731	-0.0199058	-0.14732	-0.145429	0.01417	0.211499	0
hsa-miR-516b-4395172	-0.0984892	0.298588	1.25802	1.26198	0.848209	-1.26298	1.45873	-1.39973	0.987884	1.20741	-1.17851	0.929098	-0.661684	-0.974964	-1.31145		0.888515	-1.1252	1.17569	0.974233	0.830201	-1.29412	-1.42153	0.208527	-1.26004	0.0614001	1
hsa-miR-517a-4395513	-0.315956	-0.1675	-0.128952	1.10995	0.110141	-0.123362	-0.0729874	1.34897	-0.0885862	-0.147982	-0.0388934	-0.0289379	0.47793	0.164651	-0.171838	-0.274586		0.0144095	-0.145019	-0.281307	-0.49233	-0.154505		-0.280027	-0.120429	0.0769005	0
hsa-miR-517b-4373244	-0.181155	-0.0326992		-0.149728	0.244941	0.0114384	0.061813	-0.12531	0.0462142	-0.0131816	0.0959071	0.105863	0.61273	0.299451	-0.037038	-0.139786	-0.274494	0.14921	-0.0102187	-0.146506	-0.357529	-0.0197041	-0.147119	-0.145227	0.0143717	0.211701	0
hsa-miR-517c-4373264	0.430518	-0.341519	-0.302971	-0.458548	-0.0638783	1.73678	0.667202	-0.43413	-0.262605	1.33055	-0.212913	-0.202957	0.303911	-0.00936822	-0.345858	-0.448606	0.936113	-0.15961		1.13471	-0.666349	-0.328524	-0.455938	-0.454047	-0.294448	-0.0971187	0
hsa-miR-518a-3p-4395508	-0.181357	-0.0329009	0.00564686	-0.14993	0.24474	0.0112368	0.0616114	-0.125512	0.0460125	-0.0133833	0.0957054	0.105661	0.612529	0.29925	-0.0372397	-0.139988	-0.274696	0.149008	-0.0104204	-0.146708	-0.357731	-0.0199058	-0.14732	-0.145429	0.01417	0.211499	0
hsa-miR-518a-5p-4395507	-0.191167	-0.0427114	-0.0041637	-0.15974	0.234929	0.00142622	0.0518008	-0.135322	0.036202	-0.0231938	0.0858948	0.0958503	0.602718	0.289439	-0.0470502	-0.149798		0.139198	-0.020231	-0.156518	-0.367542	-0.0297163	-0.157131	-0.155239	0.00435945	0.201689	0
hsa-miR-518b-4373246	-0.317247	-0.168791	1.38563	-0.285819	0.10885	-0.124653	-0.0742784	-0.261402	-0.0898772	-0.149273	-0.0401843		0.476639	0.16336	0.710629	-0.275877	-0.410585	0.0131185	-0.14631	-0.282598	-0.493621	-0.155796	-0.28321	1.01974	-0.12172	0.0756095	0
hsa-miR-518c-4395512	-0.186356	-0.0379005	0.000647297	-0.154929	0.23974	0.00623721	0.0566118	-0.130511	0.041013	-0.0183828	0.0907058	0.100661	0.607529	0.29425	-0.0422392		-0.279695	0.144009	-0.01542	-0.151707	-0.362731	-0.0249053	-0.15232	-0.150428	0.00917044	0.2065	0
hsa-miR-518d-3p-4373248		-0.597378	1.05801	-0.714406		-0.55324	1.76732	0.504249			1.15017	-0.458816		-0.265227				-0.415468			-0.922208		-0.711797		-0.550307	-0.352977	0
hsa-miR-518d-5p-4395500	-0.181357	-0.0329009	0.00564686	-0.14993	0.24474	0.0112368	0.0616114	-0.125512	0.0460125	-0.0133833	0.0957054	0.105661	0.612529	0.29925	-0.0372397	-0.139988	-0.274696	0.149008	-0.0104204	-0.146708	-0.357731	-0.0199058	-0.14732	-0.145429	0.01417	0.211499	0
hsa-miR-518e-4395506	-0.181357	-0.0329009	0.00564686	-0.14993	0.24474	0.0112368	0.0616114	-0.125512	0.0460125	-0.0133833	0.0957054	0.105661	0.612529	0.29925	-0.0372397	-0.139988	-0.274696	0.149008	-0.0104204	-0.146708	-0.357731	-0.0199058	-0.14732	-0.145429	0.01417	0.211499	0
hsa-miR-518f-4395499	-0.590156		-0.403152		-0.164059		-0.347188	-0.534311	-0.362786	-0.422182	-0.313094	2.1144	0.20373		-0.446039			1.88409	1.77376			-0.428705		-0.554228	-0.394629	-0.1973	0
hsa-miR-519a-4395526	-0.4272	-0.278744	-0.240196		0.815871	-0.234606		-0.371355	-0.19983	-0.259226	-0.150138		0.366686	0.0534067	-0.283083	-0.385831	1.01743		-0.256263	1.18748	-0.603574	-0.265749	0.348734	-0.391272	-0.231673	-0.0343437	0
hsa-miR-519c-3p-4373251	-0.181357	-0.0329009	0.00564686	-0.14993	0.24474	0.0112368	0.0616114	-0.125512	0.0460125	-0.0133833	0.0957054	0.105661	0.612529	0.29925	-0.0372397	-0.139988	-0.274696	0.149008	-0.0104204	-0.146708	-0.357731	-0.0199058	-0.14732	-0.145429	0.01417	0.211499	0
hsa-miR-519d-4395514	-0.407228	-0.258772	-0.220224		0.0188689	-0.214634	-0.164259	-0.351383	-0.179858	-0.239254	-0.130165	1.5072	0.386658	0.0733789	-0.26311	-0.365858	1.00179	-0.0768625	-0.236291	-0.372579	-0.583602	1.57094	0.854781	-0.371299	-0.211701	-0.0143715	0
hsa-miR-519e-4395481	-0.353371	-0.204915	-0.166367	-0.321944	0.0727258	-0.160777	0.834668	-0.297526	-0.126001	-0.185397	-0.0763085		0.440515	0.127236	-0.209254	-0.312002	1.46125	1.71847	-0.182434	-0.318722	-0.529745	-0.19192	-0.319334	-0.317443	-0.157844	0.0394853	0
hsa-miR-520a-3p-4373268	-0.181357	-0.0329009	0.00564686	-0.14993	0.24474	0.0112368	0.0616114	-0.125512	0.0460125	-0.0133833	0.0957054	0.105661	0.612529	0.29925	-0.0372397	-0.139988	-0.274696	0.149008	-0.0104204	-0.146708	-0.357731	-0.0199058	-0.14732	-0.145429	0.01417	0.211499	0
hsa-miR-520a-5p-4378085	-0.181357	-0.0329009	0.00564686	-0.14993	0.24474	0.0112368	0.0616114	-0.125512	0.0460125	-0.0133833	0.0957054	0.105661	0.612529	0.29925	-0.0372397	-0.139988	-0.274696	0.149008	-0.0104204	-0.146708	-0.357731	-0.0199058	-0.14732	-0.145429	0.01417	0.211499	0
hsa-miR-520b-4373252	-0.194397	-0.045941		-0.16297	0.2317	-0.00180338	0.0485712	-0.138552	0.0329724	-0.0264234	0.0826652	0.0926207	0.599489	0.28621	-0.0502798	-0.153028	-0.287736	0.135968	-0.0234606	-0.159748		-0.0329459	-0.160361	-0.158469	0.00112985	0.198459	0
hsa-miR-520d-5p-4395504		-0.567947	0.759487	-0.684975		-0.523809		-0.660558		0.668041	-0.43934	2.07989	0.0774831	0.886701	0.510299	-0.675033	-0.809741	0.588689	2.16874	-0.681754		-0.554951		-0.680474	-0.520876	-0.323546	0
hsa-miR-520e-4373255	-0.204334	-0.0558777	-0.01733			-0.01174	0.0386346	-0.148489		-0.0363601	0.0727286		0.589552	0.276273				0.126031			-0.380708	-0.0428826	-0.170297	-0.168405	-0.00880681	0.188522	0
hsa-miR-520f-4373256	-0.406143	-0.257687	-0.21914	0.640037	0.0199533	-0.21355	-0.163175	0.683791		-0.23817	-0.129081	-0.119126	0.387742	0.0744633	0.761206	-0.364774		-0.0757782	-0.235207	-0.371494	-0.582517	-0.244692	-0.372107	-0.370215	1.19746	-0.0132871	0
hsa-miR-520g-4373257	-0.181357	-0.0329009	0.00564686	-0.14993	0.24474	0.0112368	0.0616114	-0.125512	0.0460125	-0.0133833	0.0957054	0.105661	0.612529	0.29925	-0.0372397	-0.139988	-0.274696	0.149008	-0.0104204	-0.146708	-0.357731	-0.0199058	-0.14732	-0.145429	0.01417	0.211499	0
hsa-miR-521-4373259	-0.219202	-0.0707457	-0.032198	-0.187774	0.206895	-0.0266081	0.0237665	-0.163357	0.00816773	-0.0512281	0.0578606		0.574684	0.261405	-0.0750845	-0.177832	-0.31254	0.111163		-0.184553	-0.395576	-0.0577506	-0.185165	0.933777	-0.0236748	0.173654	0
hsa-miR-522-4395524	-0.197187	-0.048731	-0.0101832	-0.16576	0.22891	-0.00459333		-0.141342	0.0301825	-0.0292134	0.0798753	0.0898308	0.596699	0.28342		-0.155818		0.133178	-0.0262505	-0.162538	-0.373561	-0.0357359	-0.163151		-0.00166009	0.195669	0
hsa-miR-523-4395497	-0.462805	-0.314349	-0.275801	-0.431378	-0.0367084	1.2829	-0.219837	-0.40696	-0.235436	-0.294831	-0.185743		0.331081	0.0178016	-0.318688	0.796544	-0.556144	1.5891	-0.291869	0.652066		-0.301354	-0.428769	-0.426877	-0.267278	-0.0699488	0
hsa-miR-524-5p-4395174	-0.181357	-0.0329009	0.00564686	-0.14993	0.24474	0.0112368	0.0616114	-0.125512	0.0460125	-0.0133833	0.0957054	0.105661	0.612529	0.29925	-0.0372397	-0.139988	-0.274696	0.149008	-0.0104204	-0.146708	-0.357731	-0.0199058	-0.14732	-0.145429	0.01417	0.211499	0
hsa-miR-525-3p-4395496	-0.181357	-0.0329009	0.00564686	-0.14993	0.24474	0.0112368	0.0616114	-0.125512	0.0460125	-0.0133833	0.0957054	0.105661	0.612529	0.29925	-0.0372397	-0.139988	-0.274696	0.149008	-0.0104204	-0.146708	-0.357731	-0.0199058	-0.14732	-0.145429	0.01417	0.211499	0
hsa-miR-525-5p-4378088	-0.177939	-0.0294828	0.00906491	-0.146512	0.248158	0.0146548	0.0650294	-0.122094	0.0494306	-0.00996524		0.109079	0.615947	0.302668	-0.0338216	-0.13657	-0.271277	0.152426	-0.00700236	-0.14329	-0.354313	-0.0164877	-0.143902	-0.142011	0.0175881	0.214917	0
hsa-miR-526b-4395493	-0.181357	-0.0329009	0.00564686	-0.14993	0.24474	0.0112368	0.0616114	-0.125512	0.0460125	-0.0133833	0.0957054	0.105661	0.612529	0.29925	-0.0372397	-0.139988	-0.274696	0.149008	-0.0104204	-0.146708	-0.357731	-0.0199058	-0.14732	-0.145429	0.01417	0.211499	0
hsa-miR-532-3p-4395466	-0.100311	-0.15461	0.0503823	0.0742125	-0.326495	-0.433108	0.208749	0.41143	0.243518	0.134645	0.0608997	0.0472845	-1.68832	-2.0016	-0.259586	0.241534	0.829759	-0.14991	0.352177	0.346478	0.515463	0.372758	0.510765	0.468177	0.465964	0.143829	1
hsa-miR-532-5p-4380928	-0.20241	-0.245762		0.839566		0.0616425	0.168279	0.7811		0.173756		-2.20193	-1.69507	-2.00834		0.309986	0.546908			0.218804	0.377928	0.216521	0.54784	0.208873	0.595582	0.332898	1
hsa-miR-539-4378103	1.63441	-0.118205	0.293553	0.295822	-1.34536	-1.57887	-1.52849	-1.71561	1.09281	0.562528	0.907072		-0.977574	1.31447	-1.62734	0.436284	0.811136	0.912889	-1.60052	-1.73681	-1.94783	0.619288	0.519954	0.747517	0.865442	0.736835	1
hsa-miR-541-4395312	-0.180851	-0.0323948	0.00615293	-0.149424	0.245246	0.0117428	0.0621174	-0.125006	0.0465186	-0.0128772	0.0962115	0.106167	0.613035	0.299756	-0.0367336	-0.139482	-0.274189	0.149514	-0.00991434	-0.146202	-0.357225	-0.0193997	-0.146814	-0.144923		0.212005	0
hsa-miR-542-3p-4378101	-0.526635	-0.378179	-0.339631	-0.495207	-0.100538	1.03288	-0.283666	-0.47079	-0.299265	-0.358661	-0.249572	-0.239617	0.267251	-0.046028	-0.382517	1.0614	1.81336	-0.196269	0.959087	0.944545	-0.703009	-0.365184	-0.492598	-0.490706	-0.331108	-0.133778	0
hsa-miR-542-5p-4395351		-0.0352905	0.00325728	-0.152319		0.00884719	0.0592218		0.043623	-0.0157729	0.0933158	0.103271	0.610139	0.29686	-0.0396293	-0.142377	-0.277085	0.146619	-0.01281	-0.149097	-0.360121	-0.0222953	-0.14971	-0.147818	0.0117804	0.20911	0
hsa-miR-544-4395376	-0.181357	-0.0329009	0.00564686	-0.14993	0.24474	0.0112368	0.0616114	-0.125512	0.0460125	-0.0133833	0.0957054	0.105661	0.612529	0.29925	-0.0372397	-0.139988	-0.274696	0.149008	-0.0104204	-0.146708	-0.357731	-0.0199058	-0.14732	-0.145429	0.01417	0.211499	0
hsa-miR-545-4395378	-0.423851	-0.275395	-0.236847	-0.392424	0.00224549	0.522401	-0.180883	-0.368006	-0.196482	-0.255878	-0.146789	-0.136833	0.370035	0.0567555	-0.279734	1.83956	-0.51719	-0.093486	-0.252915	-0.389202	1.75641	-0.2624	-0.389815	-0.387923	-0.228324	-0.0309949	0
hsa-miR-548a-3p-4380948	-0.72177	-0.573314	0.738786	0.949795	-0.295674	-0.529177	-0.478802	0.953244	-0.494401	-0.553797	-0.444708	1.80528	2.54698	1.77792	-0.577653	-0.680401	-0.815109	-0.391405	1.95697	-0.687121	-0.898144	-0.560319	-0.687734	-0.685842	-0.526243	-0.328914	0
hsa-miR-548a-5p-4395523	-0.181357	-0.0329009	0.00564686	-0.14993	0.24474	0.0112368	0.0616114	-0.125512	0.0460125	-0.0133833	0.0957054	0.105661	0.612529	0.29925	-0.0372397	-0.139988	-0.274696	0.149008	-0.0104204	-0.146708	-0.357731	-0.0199058	-0.14732	-0.145429	0.01417	0.211499	0
hsa-miR-548b-3p-4380951	-0.177939	-0.0294828	0.00906491	-0.146512	0.248158	0.0146548	0.0650294	-0.122094	0.0494306	-0.00996524		0.109079	0.615947	0.302668	-0.0338216	-0.13657	-0.271277	0.152426	-0.00700236	-0.14329	-0.354313	-0.0164877	-0.143902	-0.142011	0.0175881	0.214917	0
hsa-miR-548b-5p-4395519	-0.181357	-0.0329009	0.00564686	-0.14993	0.24474	0.0112368	0.0616114	-0.125512	0.0460125	-0.0133833	0.0957054	0.105661	0.612529	0.29925	-0.0372397	-0.139988	-0.274696	0.149008	-0.0104204	-0.146708	-0.357731	-0.0199058	-0.14732	-0.145429	0.01417	0.211499	0
hsa-miR-548c-3p-4380993	-1.01778	0.855477	-0.830779	-0.986355	1.92986	0.587871	0.930752	-0.961938	-0.790413	-0.849809	-0.74072	1.59206	0.885972	1.14921	-0.873665	0.644894	0.454927	-0.687418	1.62531	0.574799	0.453209	-0.856332	0.891069	-0.981854	-0.822256	-0.624926	0
hsa-miR-548c-5p-4395540	-0.181357	-0.0329009	0.00564686	-0.14993	0.24474	0.0112368	0.0616114	-0.125512	0.0460125	-0.0133833	0.0957054	0.105661	0.612529	0.29925	-0.0372397	-0.139988	-0.274696	0.149008	-0.0104204	-0.146708	-0.357731	-0.0199058	-0.14732	-0.145429	0.01417	0.211499	0
hsa-miR-548d-3p-4381008	-0.181357	-0.0329009	0.00564686	-0.14993	0.24474	0.0112368	0.0616114	-0.125512	0.0460125	-0.0133833	0.0957054	0.105661	0.612529	0.29925	-0.0372397	-0.139988	-0.274696	0.149008	-0.0104204	-0.146708	-0.357731	-0.0199058	-0.14732	-0.145429	0.01417	0.211499	0
hsa-miR-548d-5p-4395348	-0.181357	-0.0329009	0.00564686	-0.14993	0.24474	0.0112368	0.0616114	-0.125512	0.0460125	-0.0133833	0.0957054	0.105661	0.612529	0.29925	-0.0372397	-0.139988	-0.274696	0.149008	-0.0104204	-0.146708	-0.357731	-0.0199058	-0.14732	-0.145429	0.01417	0.211499	0
hsa-miR-551b-4380945	-0.342529	-0.194073	-0.155526	-0.311102	0.0835673	-0.149936	1.2936	-0.286684	-0.11516	-0.174556	-0.065467	-0.0555115	0.451356	0.138077	-0.198412	-0.30116	-0.435868	-0.0121642	0.88852	-0.30788		-0.181078	-0.308493	-0.306601	-0.147002	0.0503269	0
hsa-miR-556-3p-4395456	-0.181357	-0.0329009	0.00564686	-0.14993	0.24474	0.0112368	0.0616114	-0.125512	0.0460125	-0.0133833	0.0957054	0.105661	0.612529	0.29925	-0.0372397	-0.139988	-0.274696	0.149008	-0.0104204	-0.146708	-0.357731	-0.0199058	-0.14732	-0.145429	0.01417	0.211499	0
hsa-miR-556-5p-4395455	-0.181357	-0.0329009	0.00564686	-0.14993	0.24474	0.0112368	0.0616114	-0.125512	0.0460125	-0.0133833	0.0957054	0.105661	0.612529	0.29925	-0.0372397	-0.139988	-0.274696	0.149008	-0.0104204	-0.146708	-0.357731	-0.0199058	-0.14732	-0.145429	0.01417	0.211499	0
hsa-miR-561-4380938	-0.211603	-0.0631473	-0.0245995	-0.180176	0.214493	-0.0190096	0.031365	-0.155758		-0.0436297		0.0754145	0.582282			-0.170234		0.118762	-0.0406668			-0.0501521	-0.177567	-0.175675	-0.0160764	0.181253	0
hsa-miR-570-4395458	-0.217031	-0.0685752	-0.0300275	-0.185604	0.209065	-0.0244375	0.025937	-0.161186	0.0103382	-0.0490576	0.0600311	0.0699866	0.576854	0.263575	-0.072914	-0.175662	-0.31037	0.113334	-0.0460947	0.852173	-0.393405	-0.0555801	-0.182995	-0.181103	-0.0215043	0.175825	0
hsa-miR-574-3p-4395460	0.045273	0.25257	-0.101863	0.0160273	-0.385328	0.0617358	0.0801705	0.435763	0.0481676	0.022097	0.0739337	-0.941269	-0.520488	-0.661814	0.0244865	0.365364	0.223032	-0.28819	-0.0229315	0.377794	0.672076	0.128284	0.208838	-0.111637	-0.107755	0.0247093	2
hsa-miR-576-3p-4395462	0.558301	0.901721	-1.11035	0.710104	-0.871252	-1.10476	-1.05438	0.839883	-1.06998	0.13307	-1.02029	-1.01033	1.21211	1.17171	0.472506	-1.25598	0.220896	-0.966984	-1.12641	-1.2627	0.727749	0.422996	0.0810632	1.10892	0.917848	0.647512	1
hsa-miR-576-5p-4395461	-0.181357	-0.0329009	0.00564686	-0.14993	0.24474	0.0112368	0.0616114	-0.125512	0.0460125	-0.0133833	0.0957054	0.105661	0.612529	0.29925	-0.0372397	-0.139988	-0.274696	0.149008	-0.0104204	-0.146708	-0.357731	-0.0199058	-0.14732	-0.145429	0.01417	0.211499	0
hsa-miR-579-4395509	1.14841	-1.17368	1.56787	1.30439	-0.896035	0.00162444	0.983924	0.905349	-1.09476	0.813052	0.444864	0.183097	-0.528246	1.2929	-1.17801	-1.28076	1.19459	-0.991766	1.03836	0.730344	0.580732	-1.16068	0.884715	-1.2862	-1.1266	-0.929275	1
hsa-miR-582-3p-4395510	-0.181357	-0.0329009	0.00564686	-0.14993	0.24474	0.0112368	0.0616114	-0.125512	0.0460125	-0.0133833	0.0957054	0.105661	0.612529	0.29925	-0.0372397	-0.139988	-0.274696	0.149008	-0.0104204	-0.146708	-0.357731	-0.0199058	-0.14732	-0.145429	0.01417	0.211499	0
hsa-miR-582-5p-4395175	-0.181357	-0.0329009	0.00564686	-0.14993	0.24474	0.0112368	0.0616114	-0.125512	0.0460125	-0.0133833	0.0957054	0.105661	0.612529	0.29925	-0.0372397	-0.139988	-0.274696	0.149008	-0.0104204	-0.146708	-0.357731	-0.0199058	-0.14732	-0.145429	0.01417	0.211499	0
hsa-miR-589-4395520	-0.181357	-0.0329009	0.00564686	-0.14993	0.24474	0.0112368	0.0616114	-0.125512	0.0460125	-0.0133833	0.0957054	0.105661	0.612529	0.29925	-0.0372397	-0.139988	-0.274696	0.149008	-0.0104204	-0.146708	-0.357731	-0.0199058	-0.14732	-0.145429	0.01417	0.211499	0
hsa-miR-590-5p-4395176	0.279248	0.269184	0.0851806	0.446661	-0.180262	0.20297	-0.196705	-0.0227284	-0.00916644	0.293211	0.0759832	0.389224	-0.740891	-2.60447	-0.0882289	0.535958	0.593286	0.295549	0.404746	0.225126	0.54647	-0.379014	0.58648	0.302663	-0.404287	-0.857449	1
hsa-miR-597-4380960	-0.0355342	0.0344541	0.160454	0.0766103		-0.0994317	0.161926	-2.38809	0.755403	0.25165	0.552147	1.22849	0.957735	0.783702	0.146306			-0.718295	1.17809	-0.0111462	0.0654113	-0.650439	-0.118318	0.272046	-0.664344	-0.270933	1
hsa-miR-598-4395179	0.220124	0.298496	-0.0130207	0.87137	-1.57107	0.499017	0.458805	0.502285		0.395438	0.814481		-1.20328	-0.468858	0.391748	0.293678	0.725469	0.581146	0.568898	0.476457	0.542499	0.0510493	0.176498	0.643978	-0.541024	-1.60431	1
hsa-miR-615-3p-4386777	-0.181357	-0.0329009	0.00564686	-0.14993	0.24474	0.0112368	0.0616114	-0.125512	0.0460125	-0.0133833	0.0957054	0.105661	0.612529	0.29925	-0.0372397	-0.139988	-0.274696	0.149008	-0.0104204	-0.146708	-0.357731	-0.0199058	-0.14732	-0.145429	0.01417	0.211499	0
hsa-miR-615-5p-4395464	-0.181357	-0.0329009	0.00564686	-0.14993	0.24474	0.0112368	0.0616114	-0.125512	0.0460125	-0.0133833	0.0957054	0.105661	0.612529	0.29925	-0.0372397	-0.139988	-0.274696	0.149008	-0.0104204	-0.146708	-0.357731	-0.0199058	-0.14732	-0.145429	0.01417	0.211499	0
hsa-miR-616-4395525	1.30255	-0.090601	-0.0520533	-0.20763	0.18704	-0.0464634	0.00391123	-0.183212	-0.0116876	-0.0710834	0.0380053	0.0479607	0.554829	0.24155	-0.0949398	-0.197688	-0.332396	0.0913081	-0.0681205	-0.204408	-0.415431	-0.0776059	-0.205021	-0.203129	-0.0435301	0.153799	0
hsa-miR-618-4380996	-1.13576		1.01082		-0.709661	-0.943164	-0.892789	0.599971	0.868341	0.833191	-0.858695	0.816438	-0.341872	-0.655151			1.34707	-0.805392		0.620647		-0.974306	0.85791	-0.334753	-0.94023	-0.742901	0
hsa-miR-624-4395541	-0.181357	-0.0329009	0.00564686	-0.14993	0.24474	0.0112368	0.0616114	-0.125512	0.0460125	-0.0133833	0.0957054	0.105661	0.612529	0.29925	-0.0372397	-0.139988	-0.274696	0.149008	-0.0104204	-0.146708	-0.357731	-0.0199058	-0.14732	-0.145429	0.01417	0.211499	0
hsa-miR-625-4395542	0.404723	-0.315505	0.44906	0.148319	-0.144065	-0.0422719	-0.373515	0.605272		0.0670086	-0.205809		-0.940013	-0.45245	-0.302616	0.0393796	0.488313		-0.0214878	-0.581945	0.321799	0.385466	-0.312556	-1.0002	0.148977	0.383082	1
hsa-miR-627-4380967	-0.480632	-0.332176	-0.293628	-0.449205	-0.0545355	0.996154	-0.237664	-0.424787	1.19411	-0.312658	-0.20357	-0.193614	0.313254	-2.54417e-05	1.47436	1.21675	0.897577	-0.150267	-0.309696	-0.445983	-0.657006	-0.319181	0.562383	-0.444704	-0.285105	-0.0877759	0
hsa-miR-628-5p-4395544		0.933251	0.165892	0.62311	0.556487	-1.55338	0.643524	0.656504	0.710114		0.4089	-1.45895	-0.952086	0.889804	0.273151	0.868749	1.56697	0.656818		0.163682		0.274643	-0.0547925	-1.71004	-1.55045	-1.35312	1
hsa-miR-629-4395547	0.0784593	0.135396	1.01285	1.22741	-1.21607		0.909352	0.867387		-1.47419	0.166395	-1.35515			-0.307941	-1.6008	0.5907	-1.3118		0.944662	0.552067	-1.48072	-0.209996	0.217231	0.938477	0.368271	1
hsa-miR-636-4395199		1.28202	-0.879038	1.16104	-0.639946	0.606379	-0.823074	-1.0102	-0.838673	0.984299			-0.272157		0.996585	-1.02467			1.25392		1.14329	0.599196		0.693114	-0.870515	-0.673186	0
hsa-miR-642-4380995	0.267186		0.873516	-0.168091	0.898155	0.372777	0.518716	0.576275	-0.204111	-1.62537	-0.300684	0.214308	-0.999462	-1.31274	1.08107	0.508931	0.325016	-1.46298	-1.62241	-0.276108	0.416477	0.099367	1.36782	-0.314056	-0.167777	0.589526	1
hsa-miR-651-4381007	-0.22331	-0.0748537	-0.0363059	-0.191882	0.202787	-0.030716	0.0196586	-0.167465	0.00405976	-0.0553361	0.0537526	0.0637081	0.570576	0.257297	-0.0791925	-0.18194	-0.316648	0.107055	-0.0523732	-0.188661	-0.399684	-0.0618585	-0.189273	1.02925	-0.0277828	0.169546	0
hsa-miR-652-4395463	0.880731			0.25514	-1.10537	0.153874		1.27099	0.380095	-0.170243	-1.25441	-1.24445	-0.737583			0.0639068			-1.36053	0.765767	1.11052	0.625137	0.241204	-0.0483835	0.746963		1
hsa-miR-653-4395403	-0.181357	-0.0329009	0.00564686	-0.14993	0.24474	0.0112368	0.0616114	-0.125512	0.0460125	-0.0133833	0.0957054	0.105661	0.612529	0.29925	-0.0372397	-0.139988	-0.274696	0.149008	-0.0104204	-0.146708	-0.357731	-0.0199058	-0.14732	-0.145429	0.01417	0.211499	0
hsa-miR-654-3p-4395350	1.66287	-0.444065	-0.405517	-0.561093	-0.166424	-0.399927	-0.349552	-0.536676	1.83348	-0.424547	-0.315458	-0.305503	0.201365	-0.111914	-0.448403	1.25395	-0.685859	-0.262155	-0.421584	-0.557872	-0.768895	1.59671	-0.558484	1.11165	-0.396994	-0.199664	0
hsa-miR-654-5p-4381014	-0.181155	-0.0326992		-0.149728	0.244941	0.0114384	0.061813	-0.12531	0.0462142	-0.0131816	0.0959071	0.105863	0.61273	0.299451	-0.037038	-0.139786	-0.274494	0.14921	-0.0102187	-0.146506	-0.357529	-0.0197041	-0.147119	-0.145227	0.0143717	0.211701	0
hsa-miR-655-4381015	0.772565	-0.646175	-0.607627	-0.763204	0.474586	-0.602037	-0.551663	-0.738786	0.777367	0.655918	-0.517569	-0.507613	-0.000745176		0.859702		1.05524		-0.623694	-0.759982	-0.971005	-0.63318	-0.760594	1.09834	0.567087	0.805398	0
hsa-miR-660-4380925	0.193249	0.142081		1.09234	-0.759016	0.163651	-0.0256388	0.214072	0.10548	0.337173	-0.490167	-0.598816		-0.870066	-0.260263	0.11966	0.15259	-0.531453	-0.155212	0.192741	0.779805	0.15642	0.299243	0.262223	-0.0473626	-0.429892	2
hsa-miR-671-3p-4395433	-0.0192575	1.01309	-1.38264	-1.53822	-1.14355	-0.0350248	0.469095	0.492309	0.497253	0.770894	0.972042	-1.28263	-0.775761	0.320728	0.405948	0.292326	0.375661	-1.23928	-0.108036	0.867054	0.89619	0.430927	0.0566726	0.669932	0.582971	-1.17679	1
hsa-miR-672-4395438	-0.671745		0.970817	1.55126	-0.245648	-0.479151	1.31014	-0.6159	-0.444376		-0.394683	-0.384727	0.122141	-0.191138	-0.527628	-0.630376	1.3802	-0.34138	-0.500809	-0.637096	1.54931	-0.510294	-0.637709		-0.476218	-0.278889	0
hsa-miR-674-4395193	-0.181357	-0.0329009	0.00564686	-0.14993	0.24474	0.0112368	0.0616114	-0.125512	0.0460125	-0.0133833	0.0957054	0.105661	0.612529	0.29925	-0.0372397	-0.139988	-0.274696	0.149008	-0.0104204	-0.146708	-0.357731	-0.0199058	-0.14732	-0.145429	0.01417	0.211499	0
hsa-miR-708-4395452	-0.694957	-0.546501	-0.507953	1.15905	-0.26886		-0.451989	-0.639112	-0.467588	1.27408	-0.417895	2.57046	0.0989287	-0.21435	1.54353	-0.653588	1.19445	-0.364592	2.31753	-0.660308		-0.533506	-0.660921	-0.659029	-0.49943	-0.302101	0
hsa-miR-744-4395435	0.331689	0.412569	0.403156	0.275815	-0.387843	0.121712	0.254141	0.561351	0.289938	0.0186173	0.453604	-0.150353	-0.0741415	-2.57316	0.014047	0.210313	0.105768	0.173616	-0.298104	0.276667	0.466465	0.442427	0.272233	0.37579	0.367209	-0.118314	1
hsa-miR-758-4395180	0.915657	-0.83624				0.139492	1.31466	-0.928851		-0.816722	0.858027		0.807732		-0.840578			-0.654331	1.3203	0.885482		-0.823245	-0.950659	-0.948767	0.992353	-0.59184	0
hsa-miR-871-4395465	-0.186711	-0.0382555	0.000292225		0.239385	0.00588214	0.0562567	-0.130867	0.0406579	-0.0187379	0.0903508	0.100306	0.607174	0.293895	-0.0425943	-0.145342	-0.28005	0.143654	-0.015775	-0.152063	-0.363086	-0.0252604	-0.152675	-0.150783	0.00881537	0.206145	0
hsa-miR-872-4395375	-0.181357	-0.0329009	0.00564686	-0.14993	0.24474	0.0112368	0.0616114	-0.125512	0.0460125	-0.0133833	0.0957054	0.105661	0.612529	0.29925	-0.0372397	-0.139988	-0.274696	0.149008	-0.0104204	-0.146708	-0.357731	-0.0199058	-0.14732	-0.145429	0.01417	0.211499	0
hsa-miR-873-4395467	-0.181357	-0.0329009	0.00564686	-0.14993	0.24474	0.0112368	0.0616114	-0.125512	0.0460125	-0.0133833	0.0957054	0.105661	0.612529	0.29925	-0.0372397	-0.139988	-0.274696	0.149008	-0.0104204	-0.146708	-0.357731	-0.0199058	-0.14732	-0.145429	0.01417	0.211499	0
hsa-miR-874-4395379	-0.181357	-0.0329009	0.00564686	-0.14993	0.24474	0.0112368	0.0616114	-0.125512	0.0460125	-0.0133833	0.0957054	0.105661	0.612529	0.29925	-0.0372397	-0.139988	-0.274696	0.149008	-0.0104204	-0.146708	-0.357731	-0.0199058	-0.14732	-0.145429	0.01417	0.211499	0
hsa-miR-875-3p-4395315	-0.181357	-0.0329009	0.00564686	-0.14993	0.24474	0.0112368	0.0616114	-0.125512	0.0460125	-0.0133833	0.0957054	0.105661	0.612529	0.29925	-0.0372397	-0.139988	-0.274696	0.149008	-0.0104204	-0.146708	-0.357731	-0.0199058	-0.14732	-0.145429	0.01417	0.211499	0
hsa-miR-876-3p-4395336	-0.175822	-0.0273662	0.0111815	-0.144395	0.250274	0.0167714	0.067146	-0.119977	0.0515472	-0.00784861	0.10124	0.111196	0.618063	0.304784	-0.031705	-0.134453	-0.269161	0.154543	-0.00488573	-0.141173	-0.352196	-0.0143711	-0.141786	-0.139894	0.0197047	0.217034	0
hsa-miR-876-5p-4395316	-0.181357	-0.0329009	0.00564686	-0.14993	0.24474	0.0112368	0.0616114	-0.125512	0.0460125	-0.0133833	0.0957054	0.105661	0.612529	0.29925	-0.0372397	-0.139988	-0.274696	0.149008	-0.0104204	-0.146708	-0.357731	-0.0199058	-0.14732	-0.145429	0.01417	0.211499	0
hsa-miR-885-3p-4395483	-0.202	-0.053544	-0.0149963	-0.170573	0.224097	-0.00940635	0.0409682	-0.146155	0.0253694	-0.0340264		0.0850178	0.591886	0.278607	-0.0578828	-0.160631		0.128365	-0.0310635	-0.167351		-0.0405489	-0.167964	-0.166072	-0.00647312	0.190856	0
hsa-miR-885-5p-4395407	-0.154497	-0.320198	0.123465	0.0227696	-0.267908	0.256585	0.165461	0.0591747	-0.312133	0.164548	-0.248333		-2.53758	0.101175	0.641511	0.390665	0.29058	0.129948	-0.265552	1.05117	0.304121	0.573118	-0.0867802	-0.0761012	-0.144629	0.456886	1
hsa-miR-886-3p-4395305	-0.181357	-0.0329009	0.00564686	-0.14993	0.24474	0.0112368	0.0616114	-0.125512	0.0460125	-0.0133833	0.0957054	0.105661	0.612529	0.29925	-0.0372397	-0.139988	-0.274696	0.149008	-0.0104204	-0.146708	-0.357731	-0.0199058	-0.14732	-0.145429	0.01417	0.211499	0
hsa-miR-886-5p-4395304	-0.961902	-0.813446	0.522053	-0.930475	-0.535805	-0.769308	-0.718934	0.634587		-0.793928	-0.68484		-0.168016	-0.481295	0.38457	1.48679	0.928854	-0.631537	1.16195	0.275228	0.476486	-0.800451	0.86253	-0.925974	1.29291	-0.569046	0
hsa-miR-887-4395485	-0.181357	-0.0329009	0.00564686	-0.14993	0.24474	0.0112368	0.0616114	-0.125512	0.0460125	-0.0133833	0.0957054	0.105661	0.612529	0.29925	-0.0372397	-0.139988	-0.274696	0.149008	-0.0104204	-0.146708	-0.357731	-0.0199058	-0.14732	-0.145429	0.01417	0.211499	0
hsa-miR-888-4395323	-0.179714	-0.0312576	0.00729016	-0.148286	0.246383	0.0128801	0.0632547	-0.123869		-0.01174	0.0973487	0.107304	0.614172	0.300893	-0.0355964	-0.138344	-0.273052	0.150652	-0.0087771	-0.145065	-0.356088	-0.0182625	-0.145677	-0.143785	0.0158133	0.213143	0
hsa-miR-889-4395313	0.801742	-0.434856	-0.396308		-0.157215	-0.390718	-0.340344	-0.527467	1.12336	-0.415338		-0.296294	0.210574	1.46388	-0.439195	-0.541943		-0.252947	-0.412375	-0.548663	-0.759686	-0.421861	-0.549275	1.2111	-0.387785	-0.190456	0
hsa-miR-890-4395320	-0.181357	-0.0329009	0.00564686	-0.14993	0.24474	0.0112368	0.0616114	-0.125512	0.0460125	-0.0133833	0.0957054	0.105661	0.612529	0.29925	-0.0372397	-0.139988	-0.274696	0.149008	-0.0104204	-0.146708	-0.357731	-0.0199058	-0.14732	-0.145429	0.01417	0.211499	0
hsa-miR-891a-4395302	-0.716289	0.28674	0.100035	0.0369561	0.271325	0.470751	0.679643	0.151016	-0.181044	0.746668	0.0173828	0.394575		-2.2579	-0.985198	0.243956	0.2432	0.302429	-0.105875	0.394731	0.675246	-0.807859	0.00162976	0.0495052	0.187777	-0.119916	1
hsa-miR-891b-4395321	-0.181357	-0.0329009	0.00564686	-0.14993	0.24474	0.0112368	0.0616114	-0.125512	0.0460125	-0.0133833	0.0957054	0.105661	0.612529	0.29925	-0.0372397	-0.139988	-0.274696	0.149008	-0.0104204	-0.146708	-0.357731	-0.0199058	-0.14732	-0.145429	0.01417	0.211499	0
hsa-miR-892a-4395306	-0.181357	-0.0329009	0.00564686	-0.14993	0.24474	0.0112368	0.0616114	-0.125512	0.0460125	-0.0133833	0.0957054	0.105661	0.612529	0.29925	-0.0372397	-0.139988	-0.274696	0.149008	-0.0104204	-0.146708	-0.357731	-0.0199058	-0.14732	-0.145429	0.01417	0.211499	0
hsa-miR-92a-4395169	-0.063517	-0.0904953	-0.0379488	0.53232	-0.501531	-0.0519349	-0.0147487	0.476113	-0.0194222	-0.106023	-0.415356	-0.558853	-0.891425	-0.671426	-0.202488	0.0517084	0.00212096	-0.0950845	0.125233	-0.00825987	0.406457	0.50131	0.0572099	0.221355	0.466743	0.113339	2
hsa-miR-93-4373302	-0.0278	-0.0313982	0.0995393	0.434979	-0.510971	0.0967491	0.012519	0.364439	-0.38004	-0.0141103	-0.374797	-0.539721		-0.644119	-0.171749	0.204714	0.224068	-0.143862	0.0200377	0.107634	0.429301	0.172589	0.304918	0.176036	0.144416	-0.112305	2
hsa-miR-9-4373285	-0.185839	-0.0373835	0.00116429	-0.154412	0.240257	0.0067542	0.0571288		0.04153	-0.0178659	0.0912228	0.101178	0.608046	0.294767	-0.0417222	-0.14447	-0.279178	0.144526	-0.014903	-0.15119	-0.362214	-0.0243883	-0.151803	-0.149911	0.00968743	0.207017	0
hsa-miR-95-4373011	-0.904197	-0.755741		-0.872769	-0.4781	-0.711603	1.14611		-0.676827		0.662878	-0.617179	-0.110311	-0.42359	0.461045	0.982249	-0.997535	1.30155	1.22341	1.48225				-0.868268		-0.51134	0
hsa-miR-96-4373372	-0.231987	-0.0835314	-0.0449837	-0.20056	0.194109	-0.0393937	0.0109808	-0.176142	-0.00461797	-0.0640138	0.0450749	0.0550304	0.561898	0.248619	-0.0878702	-0.190618	-0.325326	0.0983777	-0.0610509	-0.197338	-0.408362	1.39775	-0.197951	-0.196059	-0.0364605	0.160869	0
hsa-miR-98-4373009	-0.189701	-0.0412454	-0.0026977	-0.158274	0.236395	0.00289221	0.0532668		0.037668	-0.0217278	0.0873608	0.0973163	0.604184	0.290905	-0.0455842	-0.148332		0.140664	-0.018765	-0.155052	-0.366076		-0.155665	-0.153773	0.00582545		0
hsa-miR-99a-4373008			-0.502124			-0.496534				1.59052		-0.402109	0.104758								-0.865501		-0.655091		-0.4936	1.37717	0
hsa-miR-99b-4373007	0.632176	0.0213437	-0.24997	-0.184121		-0.29929	-0.442491	0.898731	0.36565	-0.20977	0.071277	0.221495	-1.93542	-0.250542	0.187776	-0.102851	-0.141281			0.100098	0.34206	0.448441	-0.232671	-0.29451	0.560277	0.197494	1
MammU6-4395470	-0.25825	-0.560308	-1.41835	-0.417078	0.737927	-0.207581	-0.545604	0.734489	-0.324882	0.287218	0.498383	-0.034201	0.410632	0.0831226	-0.382224	-0.0654348		0.203304	-0.703567	-0.0768251	0.337983	0.47099	-0.294338	-0.610402	0.291077	0.585318	2
RNU44-4373384	-0.213579	-0.0651232	-0.0265755		0.212517	-0.0209855	0.0293891	-0.157734	0.0137902	-0.0456056	0.0634831	0.0734386	0.580306	0.267027	-0.069462				-0.0426427	-0.17893		-0.0521281	-0.179543	-0.177651	-0.0180523	0.179277	0
RNU48-4373383	-0.0554199	0.276862	-1.09643	0.983478	-0.857338	0.3854	-1.04047	0.145788	-0.144887	0.762578	-1.00637	0.853195	-0.489549	-0.802828	0.161433	0.531211	1.19697	1.12667	-1.1125	-0.513219	1.17659	0.292779	0.606947	0.30083	0.785781	-0.890578	1

## Sheet: StatCase
wilcoxon signed-rank test, corrected for multiple testing
target	p	property	comparison	ratio	95% ci low	95% ci high	pairs
hsa-miR-192-4373108	0.06592	Type	Hyper / Hypo	0.431	0.286	0.649	13
hsa-miR-20b-4373263	0.5578	Type	Hyper / Hypo	0.552	0.371	0.823	13
hsa-miR-25-4373071	0.5578	Type	Hyper / Hypo	0.58	0.366	0.918	13
hsa-miR-20a-4373286	0.5578	Type	Hyper / Hypo	0.649	0.438	0.961	13
hsa-miR-17-4395419	0.5578	Type	Hyper / Hypo	0.685	0.5	0.939	13
hsa-miR-885-5p-4395407	0.5578	Type	Hyper / Hypo	0.284	0.078	1.041	12
hsa-miR-532-3p-4395466	0.5578	Type	Hyper / Hypo	0.557	0.18	1.725	13
hsa-miR-223-4395406	0.5578	Type	Hyper / Hypo	0.635	0.42	0.959	13
hsa-miR-140-5p-4373374	0.5578	Type	Hyper / Hypo	0.486	0.231	1.023	13
hsa-miR-150-4373127	0.5578	Type	Hyper / Hypo	0.549	0.311	0.967	13
hsa-miR-194-4373106	0.5578	Type	Hyper / Hypo	0.329	0.113	0.96	10
hsa-miR-101-4395364	0.5578	Type	Hyper / Hypo	0.218	0.051	0.932	12
hsa-miR-487b-4378102	0.5578	Type	Hyper / Hypo	0.256	0.072	0.908	11
hsa-miR-19b-4373098	0.5704	Type	Hyper / Hypo	0.707	0.478	1.045	13
hsa-miR-579-4395509	0.5704	Type	Hyper / Hypo	2.839	0.722	11.16	13
hsa-miR-411-4381013	0.5704	Type	Hyper / Hypo	0.243	0.048	1.231	13
hsa-miR-454-4395434	0.5704	Type	Hyper / Hypo	0.46	0.172	1.232	13
hsa-miR-106a-4395280	0.5704	Type	Hyper / Hypo	0.717	0.492	1.045	13
hsa-miR-891a-4395302	0.5704	Type	Hyper / Hypo	2.289	0.928	5.645	12
hsa-miR-342-3p-4395371	0.5704	Type	Hyper / Hypo	0.571	0.298	1.096	13
hsa-miR-485-3p-4378095	0.5704	Type	Hyper / Hypo	0.245	0.055	1.092	9
hsa-miR-30c-4373060	0.5704	Type	Hyper / Hypo	0.747	0.432	1.29	13
hsa-miR-451-4373360	0.5704	Type	Hyper / Hypo	0.673	0.387	1.169	13
hsa-miR-30b-4373290	0.5704	Type	Hyper / Hypo	0.749	0.457	1.229	13
hsa-miR-142-3p-4373136	0.5704	Type	Hyper / Hypo	0.457	0.162	1.293	13
hsa-miR-24-4373072	0.5704	Type	Hyper / Hypo	0.589	0.262	1.323	13
hsa-miR-27b-4373068	0.6592	Type	Hyper / Hypo	0.729	0.465	1.141	13
hsa-miR-484-4381032	0.6592	Type	Hyper / Hypo	0.834	0.558	1.247	13
hsa-miR-106b-4373155	0.6592	Type	Hyper / Hypo	0.733	0.466	1.153	13
hsa-miR-132-4373143	0.6592	Type	Hyper / Hypo	0.203	0.009	4.724	8
hsa-miR-15b-4373122	0.6592	Type	Hyper / Hypo	0.732	0.389	1.377	12
hsa-miR-92a-4395169	0.666	Type	Hyper / Hypo	0.619	0.306	1.251	13
hsa-miR-301a-4373064	0.666	Type	Hyper / Hypo	0.642	0.303	1.358	13
hsa-miR-574-3p-4395460	0.666	Type	Hyper / Hypo	0.734	0.428	1.26	13
hsa-miR-374a-4373028	0.6693	Type	Hyper / Hypo	0.138	0.007	2.692	11
hsa-miR-222-4395387	0.6693	Type	Hyper / Hypo	0.772	0.483	1.234	13
hsa-miR-340-4395369	0.6693	Type	Hyper / Hypo	0.56	0.243	1.291	13
hsa-miR-125a-5p-4395309	0.6693	Type	Hyper / Hypo	0.6	0.245	1.47	13
hsa-miR-486-3p-4395204	0.6693	Type	Hyper / Hypo	2.005	0.615	6.538	10
hsa-miR-218-4373081	0.73	Type	Hyper / Hypo	0.458	0.076	2.77	13
hsa-miR-186-4395396	0.8031	Type	Hyper / Hypo	0.76	0.462	1.249	13
hsa-miR-363-4378090	0.8036	Type	Hyper / Hypo	0.778	0.286	2.112	8
hsa-miR-185-4395382	0.8085	Type	Hyper / Hypo	0.571	0.187	1.745	12
hsa-miR-93-4373302	0.8085	Type	Hyper / Hypo	0.722	0.417	1.251	12
hsa-miR-331-3p-4373046	0.8085	Type	Hyper / Hypo	0.512	0.144	1.823	11
hsa-miR-361-5p-4373035	0.8085	Type	Hyper / Hypo	0.555	0.066	4.688	9
hsa-miR-204-4373094	0.8085	Type	Hyper / Hypo	1.639	0.402	6.686	12
hsa-miR-29a-4395223	0.8085	Type	Hyper / Hypo	0.793	0.502	1.255	13
hsa-miR-375-4373027	0.8085	Type	Hyper / Hypo	0.679	0.155	2.976	13
hsa-miR-130a-4373145	0.8085	Type	Hyper / Hypo	0.842	0.519	1.366	13
RNU48-4373383	0.8085	Type	Hyper / Hypo	0.48	0.123	1.881	13
hsa-let-7b-4395446	0.8151	Type	Hyper / Hypo	0.721	0.273	1.901	11
hsa-miR-140-3p-4395345	0.8151	Type	Hyper / Hypo	0.725	0.31	1.696	11
hsa-let-7d-4395394	0.8151	Type	Hyper / Hypo	0.671	0.278	1.62	12
hsa-miR-374b-4381045	0.8151	Type	Hyper / Hypo	0.643	0.25	1.657	13
hsa-miR-127-3p-4373147	0.8151	Type	Hyper / Hypo	0.233	0.034	1.595	13
hsa-miR-224-4395210	0.8151	Type	Hyper / Hypo	2.541	0.269	23.982	9
hsa-miR-365-4373194	0.8151	Type	Hyper / Hypo	0.734	0.285	1.888	9
hsa-miR-139-5p-4395400	0.8151	Type	Hyper / Hypo	1.298	0.742	2.272	10
hsa-miR-625-4395542	0.8151	Type	Hyper / Hypo	1.329	0.475	3.721	10
hsa-miR-483-5p-4395449	0.8151	Type	Hyper / Hypo	1.27	0.706	2.285	13
hsa-miR-29c-4395171	0.8151	Type	Hyper / Hypo	0.76	0.301	1.916	12
hsa-miR-202-4395474	0.8151	Type	Hyper / Hypo	2.169	0.254	18.503	12
hsa-miR-193a-5p-4395392	0.8414	Type	Hyper / Hypo	0.469	0.098	2.246	11
hsa-miR-145-4395389	0.8414	Type	Hyper / Hypo	0.709	0.344	1.464	13
hsa-let-7g-4395393	0.8414	Type	Hyper / Hypo	0.732	0.335	1.602	12
hsa-miR-133a-4395357	0.8414	Type	Hyper / Hypo	1.204	0.633	2.287	12
hsa-miR-516b-4395172	0.8414	Type	Hyper / Hypo	2.951	0.215	40.498	12
hsa-miR-652-4395463	0.8534	Type	Hyper / Hypo	0.433	0.024	7.837	6
hsa-miR-376c-4395233	0.8534	Type	Hyper / Hypo	1.12	0.719	1.745	13
hsa-miR-199a-3p-4395415	0.8534	Type	Hyper / Hypo	1.264	0.731	2.185	11
hsa-miR-193b-4395478	0.8534	Type	Hyper / Hypo	0.619	0.188	2.036	12
hsa-miR-29b-4373288	0.8534	Type	Hyper / Hypo	1.119	0.421	2.971	10
hsa-miR-339-3p-4395295	0.8534	Type	Hyper / Hypo	2.123	0.482	9.355	9
ath-miR159a-4373390	0.8534	Type	Hyper / Hypo	1.142	0.687	1.898	13
hsa-let-7e-4395517	0.8534	Type	Hyper / Hypo	1.24	0.66	2.33	13
hsa-let-7c-4373167	0.8534	Type	Hyper / Hypo	0.642	0.09	4.575	12
hsa-miR-642-4380995	0.8534	Type	Hyper / Hypo	1.546	0.175	13.652	12
hsa-miR-410-4378093	0.8534	Type	Hyper / Hypo	0.606	0.116	3.167	11
hsa-miR-671-3p-4395433	0.8534	Type	Hyper / Hypo	0.464	0.13	1.661	13
hsa-miR-296-5p-4373066	0.8534	Type	Hyper / Hypo	1.147	0.405	3.245	13
hsa-miR-433-4373205	0.8534	Type	Hyper / Hypo	1.193	0.153	9.323	10
hsa-miR-628-5p-4395544	0.8534	Type	Hyper / Hypo	1.867	0.391	8.921	9
hsa-miR-125b-4373148	0.8534	Type	Hyper / Hypo	0.761	0.376	1.539	9
hsa-miR-21-4373090	0.8534	Type	Hyper / Hypo	0.957	0.631	1.451	13
hsa-miR-148a-4373130	0.8534	Type	Hyper / Hypo	1.186	0.637	2.209	13
hsa-miR-152-4395170	0.8534	Type	Hyper / Hypo	0.811	0.258	2.551	13
hsa-miR-28-5p-4373067	0.8534	Type	Hyper / Hypo	0.899	0.315	2.568	13
hsa-miR-26b-4395167	0.8534	Type	Hyper / Hypo	0.854	0.471	1.548	13
hsa-miR-130b-4373144	0.8534	Type	Hyper / Hypo	0.956	0.493	1.855	13
hsa-miR-376a-4373026	0.8534	Type	Hyper / Hypo	0.722	0.326	1.598	13
hsa-miR-335-4373045	0.8534	Type	Hyper / Hypo	0.785	0.366	1.683	13
hsa-miR-744-4395435	0.8534	Type	Hyper / Hypo	1.641	0.494	5.448	13
hsa-miR-143-4395360	0.8934	Type	Hyper / Hypo	0.7	0.281	1.742	12
hsa-miR-99b-4373007	0.9003	Type	Hyper / Hypo	0.712	0.215	2.358	11
hsa-miR-629-4395547	0.9003	Type	Hyper / Hypo	1.125	0.105	12.072	9
hsa-miR-146b-5p-4373178	0.9003	Type	Hyper / Hypo	1.048	0.763	1.44	13
hsa-miR-590-5p-4395176	0.9003	Type	Hyper / Hypo	1.36	0.379	4.881	13
hsa-miR-103-4373158	0.9003	Type	Hyper / Hypo	0.606	0.108	3.382	7
hsa-miR-532-5p-4380928	0.9003	Type	Hyper / Hypo	0.405	0.015	11.11	7
hsa-miR-18a-4395533	0.9003	Type	Hyper / Hypo	0.334	0.004	28.997	6
hsa-miR-597-4380960	0.9003	Type	Hyper / Hypo	1.172	0.134	10.25	10
hsa-miR-10a-4373153	0.9003	Type	Hyper / Hypo	1.132	0.148	8.655	10
hsa-miR-220-4373078	0.9003	Type	Hyper / Hypo	1.833	0.116	28.985	10
hsa-miR-324-3p-4395272	0.9003	Type	Hyper / Hypo	0.805	0.346	1.874	11
hsa-miR-19a-4373099	0.9025	Type	Hyper / Hypo	0.878	0.412	1.867	12
hsa-miR-491-5p-4381053	0.9025	Type	Hyper / Hypo	1.254	0.14	11.228	12
hsa-miR-494-4395476	0.9025	Type	Hyper / Hypo	0.759	0.153	3.761	12
hsa-miR-126-4395339	0.9025	Type	Hyper / Hypo	0.965	0.664	1.401	13
hsa-miR-191-4395410	0.9025	Type	Hyper / Hypo	0.918	0.621	1.357	13
hsa-miR-598-4395179	0.93	Type	Hyper / Hypo	0.802	0.258	2.492	11
hsa-miR-539-4378103	0.9407	Type	Hyper / Hypo	0.727	0.17	3.102	12
hsa-miR-323-3p-4395338	0.9407	Type	Hyper / Hypo	1.281	0.631	2.598	5
hsa-miR-197-4373102	0.9407	Type	Hyper / Hypo	0.763	0.289	2.019	9
hsa-miR-203-4373095	0.9407	Type	Hyper / Hypo	0.759	0.112	5.146	11
hsa-miR-27a-4373287	0.9407	Type	Hyper / Hypo	0.826	0.416	1.639	13
hsa-miR-324-5p-4373052	0.9407	Type	Hyper / Hypo	0.899	0.204	3.957	13
hsa-miR-148b-4373129	0.9407	Type	Hyper / Hypo	0.862	0.267	2.776	12
hsa-miR-345-4395297	0.9407	Type	Hyper / Hypo	0.705	0.205	2.423	12
hsa-miR-28-3p-4395557	0.9407	Type	Hyper / Hypo	1.84	0.52	6.507	12
hsa-miR-423-5p-4395451	0.9407	Type	Hyper / Hypo	0.99	0.551	1.779	12
hsa-miR-128-4395327	0.9407	Type	Hyper / Hypo	1.254	0.224	7.021	12
hsa-miR-16-4373121	0.9797	Type	Hyper / Hypo	0.878	0.412	1.872	13
hsa-miR-328-4373049	0.983	Type	Hyper / Hypo	0.99	0.67	1.464	12
hsa-miR-509-5p-4395346	0.983	Type	Hyper / Hypo	0.574	0.067	4.911	9
hsa-miR-195-4373105	1.006	Type	Hyper / Hypo	1.005	0.424	2.384	13
hsa-miR-320-4395388	1.006	Type	Hyper / Hypo	1.007	0.606	1.675	13
MammU6-4395470	1.015	Type	Hyper / Hypo	0.905	0.331	2.475	12
hsa-miR-221-4373077	1.015	Type	Hyper / Hypo	0.669	0.105	4.239	10
hsa-miR-122-4395356	1.015	Type	Hyper / Hypo	0.953	0.427	2.127	13
hsa-miR-26a-4395166	1.015	Type	Hyper / Hypo	0.827	0.342	1.997	13
hsa-miR-146a-4373132	1.015	Type	Hyper / Hypo	0.986	0.62	1.569	13
hsa-miR-576-3p-4395462	1.015	Type	Hyper / Hypo	0.488	0.133	1.787	13
has-miR-155-4395459	1.034	Type	Hyper / Hypo	0.665	0.105	4.204	12
hsa-miR-660-4380925	1.034	Type	Hyper / Hypo	1.086	0.432	2.733	11
